# Supplementary material for: Nest characteristics determine nest microclimate and affect breeding output in an Antarctic seabird, the Wilson’s storm-petrel
Source: PLoS One. 2019 Jun 13;14(6):e0217708. doi: 10.1371/journal.pone.0217708 (PMC6564424; doi:10.1371/journal.pone.0217708)
Supplement: S9 Table — (CSV) [file pone.0217708.s009.csv]

	Time.date	Air.temperature	Wind.direction	Wind.speed
1	2017-01-27 00:00:00	5.8	5.25344104850293	10.4
2	2017-01-27 00:10:00	5.6	5.74213323906134	15.2
3	2017-01-27 00:20:00	5.3	5.39306738866248	12.7
4	2017-01-27 00:30:00	5.3	5.34070751110265	12.6
5	2017-01-27 00:40:00	5.9	5.70722665402146	13.8
6	2017-01-27 00:50:00	5.3	5.61996019142174	14.6
7	2017-01-27 01:00:00	5.5	5.6025068989018	16
8	2017-01-27 01:10:00	6	5.28834763354282	15.8
9	2017-01-27 01:20:00	6	5.70722665402146	13.2
10	2017-01-27 01:30:00	5.8	5.70722665402146	15
11	2017-01-27 01:40:00	6	5.56760031386191	14.5
12	2017-01-27 01:50:00	6.2	5.70722665402146	9.2
13	2017-01-27 02:00:00	6.1	5.49778714378214	12.1
14	2017-01-27 02:10:00	5.7	5.37561409614254	9.5
15	2017-01-27 02:20:00	5.6	5.46288055874225	10.5
16	2017-01-27 02:30:00	5.7	5.67232006898157	8.1
17	2017-01-27 02:40:00	5.8	5.53269372882203	13.7
18	2017-01-27 02:50:00	5.1	5.68977336150151	8.1
19	2017-01-27 03:00:00	5.2	5.65486677646163	8.7
20	2017-01-27 03:10:00	5.5	4.34586983746588	4.9
21	2017-01-27 03:20:00	5.4	4.83456202802429	6.8
22	2017-01-27 03:30:00	5.9	5.27089434102288	8.5
23	2017-01-27 03:40:00	5.8	5.58505360638185	6.6
24	2017-01-27 03:50:00	5.8	2.96705972839036	2.2
25	2017-01-27 04:00:00	5.8	4.48549617762543	4.6
26	2017-01-27 04:10:00	5.9	5.55014702134197	10.9
27	2017-01-27 04:20:00	5.9	1.74532925199433	2.9
28	2017-01-27 04:30:00	5.9	5.81194640914112	2.7
29	2017-01-27 04:40:00	5.6	1.83259571459405	6
30	2017-01-27 04:50:00	5.6	5.63741348394168	7
31	2017-01-27 05:00:00	5.5	5.37561409614254	6.8
32	2017-01-27 05:10:00	5.5	5.56760031386191	7.8
33	2017-01-27 05:20:00	5.6	4.99164166070378	2.3
34	2017-01-27 05:30:00	4.7	2.91469985083053	3.7
35	2017-01-27 05:40:00	4.7	3.21140582366957	5.3
36	2017-01-27 05:50:00	3.9	2.28638132011257	1.5
37	2017-01-27 06:00:00	3.9	4.10152374218667	2.4
38	2017-01-27 06:10:00	4.2	0.279252680319093	2
39	2017-01-27 06:20:00	4	6.03883921190038	5.6
40	2017-01-27 06:30:00	4	5.77703982410123	3.5
41	2017-01-27 06:40:00	3.1	0.20943951023932	5.5
42	2017-01-27 06:50:00	3.5	0.0698131700797732	4.4
43	2017-01-27 07:00:00	2.9	6.17846555205993	3.6
44	2017-01-27 07:10:00	2.9	0.0523598775598299	5.8
45	2017-01-27 07:20:00	3.9	6.26573201465964	4.8
46	2017-01-27 07:30:00	3.6	0.593411945678072	5.7
47	2017-01-27 07:40:00	3.4	6.1261056745001	3.2
48	2017-01-27 07:50:00	3.4	0.191986217719376	2.8
49	2017-01-27 08:00:00	3.4	0.20943951023932	3.9
50	2017-01-27 08:10:00	3.8	5.95157274930066	1.3
51	2017-01-27 08:20:00	3.5	0.279252680319093	6.4
52	2017-01-27 08:30:00	2.9	0.0174532925199433	10.3
53	2017-01-27 08:40:00	2.7	5.846852994181	6
54	2017-01-27 08:50:00	2.7	5.67232006898157	5.6
55	2017-01-27 09:00:00	3.3	4.92182849062401	6.2
56	2017-01-27 09:10:00	3.5	5.88175957922089	3.4
57	2017-01-27 09:20:00	3.2	5.67232006898157	3.3
58	2017-01-27 09:30:00	3.4	0.279252680319093	3.8
59	2017-01-27 09:40:00	3.6	6.1261056745001	5.3
60	2017-01-27 09:50:00	2.7	0.10471975511966	4.1
61	2017-01-27 10:00:00	3.6	0.575958653158129	1.4
62	2017-01-27 10:10:00	4	0.593411945678072	3.7
63	2017-01-27 10:20:00	4.2	0.715584993317675	4.2
64	2017-01-27 10:30:00	4	0.418879020478639	4.5
65	2017-01-27 10:40:00	3.7	0.261799387799149	6.1
66	2017-01-27 10:50:00	3.4	0.558505360638185	4.6
67	2017-01-27 11:00:00	4.9	5.93411945678072	2.9
68	2017-01-27 11:10:00	5.7	5.35816080362259	4
69	2017-01-27 11:20:00	5.5	5.68977336150151	8.2
70	2017-01-27 11:30:00	4.6	5.56760031386191	6.3
71	2017-01-27 11:40:00	5	5.30580092606276	3.8
72	2017-01-27 11:50:00	4.9	5.58505360638185	5
73	2017-01-27 12:00:00	4.4	6.26573201465964	5.1
74	2017-01-27 12:10:00	5.3	5.30580092606276	4.9
75	2017-01-27 12:20:00	4.9	5.31452757232273	6.6
76	2017-01-27 12:30:00	5.4	5.36339679137857	7.2
77	2017-01-27 12:40:00	5.3	4.90612052735606	6.8
78	2017-01-27 12:50:00	4.9	5.20457182944709	5.9
79	2017-01-27 13:00:00	4.9	4.58323461573711	2.6
80	2017-01-27 13:10:00	4.7	5.23947841448698	7.1
81	2017-01-27 13:20:00	4.6	5.16791991515521	8.4
82	2017-01-27 13:30:00	4.4	4.99513231920777	6.8
83	2017-01-27 13:40:00	4.7	5.0160762702317	8.1
84	2017-01-27 13:50:00	5	4.02821991360291	6.4
85	2017-01-27 14:00:00	5.4	5.25867703625892	8.8
86	2017-01-27 14:10:00	5.8	5.25867703625892	7.7
87	2017-01-27 14:20:00	4.6	4.63733982254893	6.5
88	2017-01-27 14:30:00	4.8	5.16093859814723	8.4
89	2017-01-27 14:40:00	5.8	4.56752665246916	4.6
90	2017-01-27 14:50:00	6	3.46796922371273	3.5
91	2017-01-27 15:00:00	5.4	4.79267412597643	8.5
92	2017-01-27 15:10:00	5.5	6.04232987040437	1.3
93	2017-01-27 15:20:00	6.2	1.58999494856683	5.2
94	2017-01-27 15:30:00	5.8	6.15926693028799	2.1
229	2017-01-28 14:00:00	3	0.837758040957278	0
230	2017-01-28 14:10:00	3.1	6.26573201465964	0
231	2017-01-28 14:20:00	4.1	0.226892802759263	0
232	2017-01-28 14:30:00	3.8	5.93411945678072	0
233	2017-01-28 14:40:00	3.9	6.14355896702004	0
234	2017-01-28 14:50:00	5.3	0.785398163397448	0
235	2017-01-28 15:00:00	5.8	1.93731546971371	0
236	2017-01-28 15:10:00	6.2	5.61996019142174	0
237	2017-01-28 15:20:00	5.8	5.04400153826361	0
238	2017-01-28 15:30:00	6	5.70722665402146	0
239	2017-01-28 15:40:00	6.6	2.67035375555132	0
240	2017-01-28 15:50:00	6.5	5.42797397370236	0
241	2017-01-28 16:00:00	6.9	6.16101225953998	0
242	2017-01-28 16:10:00	6.8	4.83456202802429	0
243	2017-01-28 16:20:00	6.9	5.21853446346304	0
247	2017-01-28 17:00:00	7	3.85717764690747	0
248	2017-01-28 17:10:00	6.3	4.4331363000656	0
249	2017-01-28 17:20:00	6.5	5.56760031386191	0
250	2017-01-28 17:30:00	6.3	5.7246799465414	0
251	2017-01-28 17:40:00	6.4	2.89724655831059	0
252	2017-01-28 17:50:00	5.9	4.66002910282486	0
253	2017-01-28 18:00:00	5.6	5.55014702134197	0
254	2017-01-28 18:10:00	5.7	5.68977336150151	0
255	2017-01-28 18:20:00	5.4	5.77703982410123	0
256	2017-01-28 18:30:00	5.3	5.7246799465414	0
257	2017-01-28 18:40:00	5.8	5.27089434102288	0
258	2017-01-28 18:50:00	5.3	5.63741348394168	0
259	2017-01-28 19:00:00	4.7	5.77703982410123	0
260	2017-01-28 19:10:00	4.9	5.70722665402146	0
261	2017-01-28 19:20:00	5	5.75958653158129	0
262	2017-01-28 19:30:00	4.9	4.69493568786475	0
263	2017-01-28 19:40:00	4.6	5.41052068118242	0
264	2017-01-28 19:50:00	4.8	5.81194640914112	0
265	2017-01-28 20:00:00	4.8	5.55014702134197	0
266	2017-01-28 20:10:00	4.9	5.70722665402146	0
277	2017-01-28 22:00:00	5.6	2.51327412287183	1.6
278	2017-01-28 22:10:00	5.6	1.72787595947439	2.2
279	2017-01-28 22:20:00	5.5	0.837758040957278	3.2
280	2017-01-28 22:30:00	5.6	2.25147473507268	5.9
281	2017-01-28 22:40:00	5.3	1.65806278939461	7.5
282	2017-01-28 22:50:00	5	3.15904594610974	6.3
283	2017-01-28 23:00:00	5.1	2.14675497995303	0.7
284	2017-01-28 23:10:00	5	2.12930168743308	4.8
285	2017-01-28 23:20:00	4.5	2.82743338823081	2.4
286	2017-01-28 23:30:00	4.9	3.08923277602996	3.3
287	2017-01-28 23:40:00	4.7	3.14159265358979	1.1
288	2017-01-28 23:50:00	4.6	0.279252680319093	0.8
289	2017-01-29 00:00:00	4.5	1.86750229963393	0.7
290	2017-01-29 00:10:00	4.5	3.29867228626928	2.6
291	2017-01-29 00:20:00	4.2	5.81194640914112	0.6
292	2017-01-29 00:30:00	4.3	4.41568300754565	2.7
293	2017-01-29 00:40:00	4.1	1.1693705988362	1.1
294	2017-01-29 00:50:00	4.1	2.00712863979348	4.6
295	2017-01-29 01:00:00	4.5	4.50294947014537	1.4
296	2017-01-29 01:10:00	4.4	4.76474885794452	3.3
297	2017-01-29 01:20:00	4.4	2.32128790515246	3.5
298	2017-01-29 01:30:00	4.6	2.79252680319093	1.5
299	2017-01-29 01:40:00	4.5	1.79768912955416	5.6
300	2017-01-29 01:50:00	4.4	2.39110107523223	4.1
301	2017-01-29 02:00:00	4.7	4.4331363000656	2.6
302	2017-01-29 02:10:00	4.4	4.41568300754565	3.3
303	2017-01-29 02:20:00	4.6	4.32841654494594	2.3
304	2017-01-29 02:30:00	4.3	3.17649923862968	3.7
305	2017-01-29 02:40:00	4.7	4.88692190558412	1.3
306	2017-01-29 02:50:00	4.6	4.18879020478639	3.7
307	2017-01-29 03:00:00	4.9	2.84488668075076	1.5
308	2017-01-29 03:10:00	4.7	3.22885911618951	2.7
309	2017-01-29 03:20:00	4.6	3.71755130674792	2.1
310	2017-01-29 03:30:00	5	2.51327412287183	2
311	2017-01-29 03:40:00	4.8	2.39110107523223	3.7
312	2017-01-29 03:50:00	5	1.72787595947439	2.6
313	2017-01-29 04:00:00	5.2	3.05432619099008	5.6
314	2017-01-29 04:10:00	5.7	2.75762021815104	4.2
315	2017-01-29 04:20:00	5.4	1.64060949687467	4.5
316	2017-01-29 04:30:00	5.3	2.25147473507268	3.2
317	2017-01-29 04:40:00	4.5	3.05432619099008	2.5
318	2017-01-29 04:50:00	4.6	3.07177948351002	1
319	2017-01-29 05:00:00	5.3	4.22369678982628	5.1
320	2017-01-29 05:10:00	5.2	2.75762021815104	5
321	2017-01-29 05:20:00	5.8	4.20624349730633	0.8
322	2017-01-29 05:30:00	6	4.72984227290463	3
323	2017-01-29 05:40:00	5.8	3.14159265358979	7.8
324	2017-01-29 05:50:00	5.6	0.436332312998582	4.1
325	2017-01-29 06:00:00	5.8	2.44346095279206	3.6
326	2017-01-29 06:10:00	6.8	0.0872664625997165	2
327	2017-01-29 06:20:00	6.6	5.89921287174083	11.1
328	2017-01-29 06:30:00	6.1	5.35816080362259	14.3
329	2017-01-29 06:40:00	6.1	1.83259571459405	4.9
330	2017-01-29 06:50:00	6	2.02458193231342	3.9
331	2017-01-29 07:00:00	6.1	3.10668606854991	5.5
332	2017-01-29 07:10:00	6	3.14159265358979	5.5
333	2017-01-29 07:20:00	5.8	1.95476876223365	2.4
334	2017-01-29 07:30:00	6.2	0.715584993317675	1.4
335	2017-01-29 07:40:00	6.1	1.86750229963393	11.6
336	2017-01-29 07:50:00	5.6	1.88495559215388	7.7
337	2017-01-29 08:00:00	5.5	0.925024503556995	2.8
338	2017-01-29 08:10:00	5.6	2.60054058547155	0.7
339	2017-01-29 08:20:00	5.8	1.93731546971371	6.9
340	2017-01-29 08:30:00	5.3	3.35103216382911	3
341	2017-01-29 08:40:00	5.3	1.01229096615671	1.9
342	2017-01-29 08:50:00	5.1	3.31612557878923	5
343	2017-01-29 09:00:00	5.2	2.04203522483337	2.8
344	2017-01-29 09:10:00	5.1	2.05948851735331	5
345	2017-01-29 09:20:00	5.2	2.61799387799149	4.7
346	2017-01-29 09:30:00	5.3	2.30383461263252	5.1
347	2017-01-29 09:40:00	5.4	1.55334303427495	2
348	2017-01-29 09:50:00	5.5	5.13126800086333	5.7
349	2017-01-29 10:00:00	5.1	2.63544717051144	1.4
350	2017-01-29 10:10:00	5.3	5.81194640914112	2
351	2017-01-29 10:20:00	4.5	2.75762021815104	0.9
352	2017-01-29 10:30:00	4.8	5.846852994181	3.4
353	2017-01-29 10:40:00	4.9	5.86430628670095	4.9
354	2017-01-29 10:50:00	5	5.86430628670095	1.8
355	2017-01-29 11:00:00	4.8	5.42797397370236	3
356	2017-01-29 11:10:00	4.8	5.00909495322373	3.5
357	2017-01-29 11:20:00	4.5	5.0789081233035	2.4
358	2017-01-29 11:30:00	4.5	4.20624349730633	3.3
359	2017-01-29 11:40:00	4.3	1.02974425867665	2.7
360	2017-01-29 11:50:00	4.8	0.401425727958696	4.3
361	2017-01-29 12:00:00	4.9	6.1261056745001	4.3
362	2017-01-29 12:10:00	4.9	5.53269372882203	8.4
363	2017-01-29 12:20:00	5.1	2.9845130209103	2
364	2017-01-29 12:30:00	5.5	5.91666616426078	7.2
365	2017-01-29 12:40:00	5.7	0.628318530717959	0.7
366	2017-01-29 12:50:00	5.4	0.541052068118242	1.1
367	2017-01-29 13:00:00	6	5.86430628670095	8.6
368	2017-01-29 13:10:00	6	5.48033385126219	5.3
369	2017-01-29 13:20:00	5.4	6.16101225953998	10.3
370	2017-01-29 13:30:00	5.3	6.23082542961976	12.7
371	2017-01-29 13:40:00	5.6	6.09119908946021	13.2
372	2017-01-29 13:50:00	5.7	6.02138591938044	11.5
373	2017-01-29 14:00:00	4.8	0.0523598775598299	10.7
374	2017-01-29 14:10:00	5.2	6.21337213709981	10.8
375	2017-01-29 14:20:00	5.7	6.1261056745001	13.6
376	2017-01-29 14:30:00	5.5	6.00393262686049	10.3
377	2017-01-29 14:40:00	5.1	6.2482787221397	9.4
378	2017-01-29 14:50:00	5.3	0.0174532925199433	12.7
379	2017-01-29 15:00:00	5.8	6.03883921190038	14.3
380	2017-01-29 15:10:00	5.6	6.26573201465964	13.5
381	2017-01-29 15:20:00	5.6	5.89921287174083	10.9
382	2017-01-29 15:30:00	5.6	6.17846555205993	13.4
383	2017-01-29 15:40:00	5.2	6.19591884457987	11.9
384	2017-01-29 15:50:00	5.3	6.10865238198015	11.2
385	2017-01-29 16:00:00	5.4	6.05629250442032	11.3
386	2017-01-29 16:10:00	5	5.846852994181	11.8
387	2017-01-29 16:20:00	5.2	5.93411945678072	13
388	2017-01-29 16:30:00	5.3	6.02138591938044	8.8
389	2017-01-29 16:40:00	5.6	6.17846555205993	13.9
390	2017-01-29 16:50:00	5.4	5.95157274930066	10.9
391	2017-01-29 17:00:00	5.4	6.07374579694027	14.6
392	2017-01-29 17:10:00	5.4	6.07374579694027	10
393	2017-01-29 17:20:00	5.4	6.03883921190038	8.6
394	2017-01-29 17:30:00	5	6.16101225953998	8.4
395	2017-01-29 17:40:00	5	6.14355896702004	8.7
396	2017-01-29 17:50:00	6.3	5.39306738866248	5.3
397	2017-01-29 18:00:00	6.5	5.846852994181	6.9
398	2017-01-29 18:10:00	5	5.81194640914112	6.7
399	2017-01-29 18:20:00	4.8	5.65486677646163	14.5
400	2017-01-29 18:30:00	4.7	5.79449311662117	7.5
401	2017-01-29 18:40:00	4.6	6.14355896702004	9.5
402	2017-01-29 18:50:00	5.1	0.122173047639603	6.7
403	2017-01-29 19:00:00	4.8	5.68977336150151	8.7
404	2017-01-29 19:10:00	4.5	6.07374579694027	11.3
405	2017-01-29 19:20:00	4.4	6.05629250442032	12.3
406	2017-01-29 19:30:00	4.6	6.1261056745001	12.9
407	2017-01-29 19:40:00	5.3	6.07374579694027	13.3
408	2017-01-29 19:50:00	5.9	6.02138591938044	9.5
409	2017-01-29 20:00:00	5.3	6.17846555205993	8.3
410	2017-01-29 20:10:00	5.4	6.23082542961976	9.7
411	2017-01-29 20:20:00	4.8	0.10471975511966	10
412	2017-01-29 20:30:00	4.6	0.279252680319093	9
413	2017-01-29 20:40:00	4.9	0	6.7
414	2017-01-29 20:50:00	4.9	6.14355896702004	12.6
415	2017-01-29 21:00:00	4.9	6.17846555205993	10.6
416	2017-01-29 21:10:00	4.5	6.10865238198015	14.8
417	2017-01-29 21:20:00	4.5	6.1261056745001	11.1
418	2017-01-29 21:30:00	5.4	0.0174532925199433	10.3
419	2017-01-29 21:40:00	5.3	6.16101225953998	13.3
420	2017-01-29 21:50:00	4.9	6.17846555205993	16.3
421	2017-01-29 22:00:00	5.1	6.17672022280793	13
422	2017-01-29 22:10:00	5.2	5.91317550575679	11.7
423	2017-01-29 22:20:00	5.3	6.17672022280793	10.1
424	2017-01-29 22:30:00	5.9	6.11214304048414	11.8
425	2017-01-29 22:40:00	5.3	6.03883921190038	12.8
426	2017-01-29 22:50:00	5.2	6.11214304048414	11.2
427	2017-01-29 23:00:00	5.3	6.18195621056392	12.4
428	2017-01-29 23:10:00	5.3	6.22733477111577	11.3
429	2017-01-29 23:20:00	4.8	6.07898178469625	12.5
430	2017-01-29 23:30:00	5	6.14181363776804	12.9
431	2017-01-29 23:40:00	5.1	6.22908010036776	11.7
432	2017-01-29 23:50:00	5.5	6.17672022280793	12.9
433	2017-01-30 00:00:00	5	6.27445866091962	11.1
434	2017-01-30 00:10:00	5	6.20464549083984	12.7
435	2017-01-30 00:20:00	4.5	6.16101225953998	10.9
436	2017-01-30 00:30:00	4.2	6.12261501599611	10.4
437	2017-01-30 00:40:00	4.2	0.0401425727958696	10.9
438	2017-01-30 00:50:00	4.3	6.03883921190038	12.3
439	2017-01-30 01:00:00	4.4	6.10690705272816	9.8
440	2017-01-30 01:10:00	4.4	6.04582052890836	12.3
441	2017-01-30 01:20:00	4	6.12086968674411	11.3
442	2017-01-30 01:30:00	4.2	5.96902604182061	14
443	2017-01-30 01:40:00	4.1	6.05629250442032	11.2
444	2017-01-30 01:50:00	4	5.95157274930066	11
445	2017-01-30 02:00:00	4.3	5.92015682276477	11.3
446	2017-01-30 02:10:00	4	6.12086968674411	10.2
447	2017-01-30 02:20:00	3.9	6.09119908946021	8.1
448	2017-01-30 02:30:00	4.3	6.0632738214283	10.5
449	2017-01-30 02:40:00	4	6.16275758879198	10.6
450	2017-01-30 02:50:00	4.1	5.95855406630864	11.6
451	2017-01-30 03:00:00	3.9	6.05803783367232	12.1
452	2017-01-30 03:10:00	4.1	6.06152849217631	11.5
453	2017-01-30 03:20:00	3.9	6.08596310170423	10
454	2017-01-30 03:30:00	4.2	6.19242818607588	11.2
455	2017-01-30 03:40:00	4.3	6.08596310170423	12.4
456	2017-01-30 03:50:00	4.1	5.90270353024482	11.6
457	2017-01-30 04:00:00	4.1	5.848598323433	12.9
458	2017-01-30 04:10:00	4	6.01964059012844	12.8
459	2017-01-30 04:20:00	4.5	6.01440460237246	11.6
460	2017-01-30 04:30:00	4.4	5.67057473972958	6.2
461	2017-01-30 04:40:00	4.3	6.04407519965636	8.9
462	2017-01-30 04:50:00	4.7	3.31088959103324	4.9
463	2017-01-30 05:00:00	4.4	5.4471725954743	9
464	2017-01-30 05:10:00	4.1	0.579449311662117	6.5
465	2017-01-30 05:20:00	4	0.125663706143592	6.3
466	2017-01-30 05:30:00	3.8	1.71740398396242	3.5
467	2017-01-30 05:40:00	4	2.34397718542838	5.4
468	2017-01-30 05:50:00	4.1	0.141371669411541	5.5
469	2017-01-30 06:00:00	4	3.4487706019408	6.3
470	2017-01-30 06:10:00	4.1	5.96728071256861	4.2
471	2017-01-30 06:20:00	4	3.32834288355319	5.4
472	2017-01-30 06:30:00	3.8	4.04741853537485	5
473	2017-01-30 06:40:00	4	1.96000474998963	5.8
474	2017-01-30 06:50:00	4.1	2.45916891606001	3.8
475	2017-01-30 07:00:00	3.9	2.4312436480281	6.4
476	2017-01-30 07:10:00	3.5	1.848303677862	4.4
477	2017-01-30 07:20:00	3.9	4.16086493675448	1.6
478	2017-01-30 07:30:00	4.6	2.01061929829747	2.1
479	2017-01-30 07:40:00	3.8	2.63195651200745	3
480	2017-01-30 07:50:00	3.7	1.83608637309803	4.4
481	2017-01-30 08:00:00	3.5	1.09955742875643	1.8
482	2017-01-30 08:10:00	3.5	1.15715329407224	4.7
483	2017-01-30 08:20:00	3	1.11875605052837	5.9
484	2017-01-30 08:30:00	3.7	1.16762526958421	5.1
485	2017-01-30 08:40:00	3.4	0.872664625997165	4.5
486	2017-01-30 08:50:00	3.5	0.411897703470662	5
487	2017-01-30 09:00:00	3.2	0.020943951023932	7.3
488	2017-01-30 09:10:00	3.9	0.165806278939461	7.3
489	2017-01-30 09:20:00	3.3	6.24304273438372	8.8
490	2017-01-30 09:30:00	3	6.22035345410779	6.1
491	2017-01-30 09:40:00	4	5.69850000776149	5.7
492	2017-01-30 09:50:00	4.5	6.0336032241444	2.6
493	2017-01-30 10:00:00	2.7	0.235619449019234	1.8
494	2017-01-30 10:10:00	3.3	0.328121899374934	0.9
495	2017-01-30 10:20:00	3.8	5.7543505438253	3.2
496	2017-01-30 10:30:00	3	1.37008346281555	4.2
497	2017-01-30 10:40:00	3.4	1.05766952670856	3.5
498	2017-01-30 10:50:00	3	0.856956662729216	2.4
499	2017-01-30 11:00:00	3.3	0.493928178314395	2.4
500	2017-01-30 11:10:00	2.9	1.35961148730358	3.7
501	2017-01-30 11:20:00	3.1	0.356047167406843	2.9
502	2017-01-30 11:30:00	3.2	0.289724655831059	2.3
503	2017-01-30 11:40:00	3.4	1.11875605052837	2.2
504	2017-01-30 11:50:00	3.8	0.172787595947439	2.5
505	2017-01-30 12:00:00	3.8	0.0959931088596881	3.6
506	2017-01-30 12:10:00	3.8	0.486946861306418	2.2
507	2017-01-30 12:20:00	3.7	6.14530429627203	3.2
508	2017-01-30 12:30:00	4	5.71769862953342	2.3
509	2017-01-30 12:40:00	4.3	0.253072741539178	1.2
510	2017-01-30 12:50:00	3.9	1.31946891450771	2.6
511	2017-01-30 13:00:00	3.3	1.1397000015523	3.5
512	2017-01-30 13:10:00	3.4	1.30725160974375	1.6
513	2017-01-30 13:20:00	3.4	1.0454522219446	2.3
514	2017-01-30 13:30:00	3.9	0.715584993317675	1.5
515	2017-01-30 13:40:00	3.9	5.81369173839311	1.5
516	2017-01-30 13:50:00	4.2	6.08770843095622	1.8
517	2017-01-30 14:00:00	4.4	0.837758040957278	2
518	2017-01-30 14:10:00	3.8	0.872664625997165	2.1
519	2017-01-30 14:20:00	4.3	0.471238898038469	1.5
520	2017-01-30 14:30:00	4.6	0.40317105721069	3
521	2017-01-30 14:40:00	4.2	0.893608577021097	2.5
522	2017-01-30 14:50:00	4.5	0.640535835481919	2.9
523	2017-01-30 15:00:00	4.3	0.382227106186758	3
524	2017-01-30 15:10:00	4.5	0.666715774261834	2
525	2017-01-30 15:20:00	4.6	0.652753140245879	2.6
526	2017-01-30 15:30:00	5.1	0.394444410950718	1.4
527	2017-01-30 15:40:00	4.9	0.301941960595019	2.4
528	2017-01-30 15:50:00	4.6	0.27401669256311	1.8
529	2017-01-30 16:00:00	4.6	0.654498469497874	1.5
530	2017-01-30 16:10:00	4.6	0.640535835481919	1.4
531	2017-01-30 16:20:00	4.4	0.32637657012294	1.3
532	2017-01-30 16:30:00	4.5	0.521853446346304	1.5
533	2017-01-30 16:40:00	4.4	1.73660260573436	1.5
534	2017-01-30 16:50:00	4.8	1.43989663289532	1.7
535	2017-01-30 17:00:00	5.1	1.97745804250958	1.6
536	2017-01-30 17:10:00	5	1.96524073774561	2.3
537	2017-01-30 17:20:00	4.9	1.92509816494975	2
538	2017-01-30 17:30:00	4.6	2.16944426022895	2.2
539	2017-01-30 17:40:00	4.4	1.74881991049832	1.8
540	2017-01-30 17:50:00	4	1.37008346281555	1.6
541	2017-01-30 18:00:00	4.3	1.34564885328763	1.4
542	2017-01-30 18:10:00	4.1	2.42775298952411	2.4
543	2017-01-30 18:20:00	4.3	2.07868713912525	2.5
544	2017-01-30 18:30:00	4.1	1.79245314179818	1.3
545	2017-01-30 18:40:00	4.2	1.53588974175501	1.6
546	2017-01-30 18:50:00	4.2	1.9390607989657	0.5
547	2017-01-30 19:00:00	4.1	1.2915436464758	1.2
548	2017-01-30 19:10:00	4.2	1.4782938764392	2.2
549	2017-01-30 19:20:00	4.1	2.02283660306143	1.1
550	2017-01-30 19:30:00	3.1	2.27590934460061	2.2
551	2017-01-30 19:40:00	3.1	2.3684117949563	4.8
552	2017-01-30 19:50:00	3.2	2.53945406165175	2.6
553	2017-01-30 20:00:00	2.7	2.3073252711365	2.9
554	2017-01-30 20:10:00	2.8	2.31954257590046	3.8
555	2017-01-30 20:20:00	2.5	2.26194671058465	2.8
556	2017-01-30 20:30:00	2.3	2.18864288200089	2.4
557	2017-01-30 20:40:00	2.2	2.08043246837724	1.8
558	2017-01-30 20:50:00	2.5	2.20958683302482	2.7
559	2017-01-30 21:00:00	2.4	1.86226631187795	2.2
560	2017-01-30 21:10:00	2.4	2.17817090648892	2.2
561	2017-01-30 21:20:00	2.1	1.85877565337396	2.1
562	2017-01-30 21:30:00	2.2	1.53065375399903	1.1
563	2017-01-30 21:40:00	2.4	1.61966554585074	1.5
564	2017-01-30 21:50:00	2.4	0.380481776934764	0.8
565	2017-01-30 22:00:00	2.3	1.4468779499033	1.3
566	2017-01-30 22:10:00	2.2	2.51501945212383	2.6
567	2017-01-30 22:20:00	2.1	2.49756615960389	1.5
568	2017-01-30 22:30:00	2.1	2.2148228207808	2
569	2017-01-30 22:40:00	2.2	1.91811684794177	1.5
570	2017-01-30 22:50:00	2.1	1.74532925199433	1.5
571	2017-01-30 23:00:00	2	6.16450291804397	1.2
572	2017-01-30 23:10:00	2	1.24092909816797	1.6
573	2017-01-30 23:20:00	2.2	1.12922802604033	0.6
574	2017-01-30 23:30:00	2.1	6.09119908946021	1
575	2017-01-30 23:40:00	1.9	1.14144533080429	1.1
576	2017-01-30 23:50:00	2	0.0925024503556995	0.6
577	2017-01-31 00:00:00	2.1	2.10661240715716	1
578	2017-01-31 00:10:00	1.9	1.9687313962496	1.1
579	2017-01-31 00:20:00	2	0.0436332312998582	1.1
580	2017-01-31 00:30:00	2	0.692895713041749	1.1
581	2017-01-31 00:40:00	2.9	4.84154334503227	2.8
582	2017-01-31 00:50:00	2.9	4.79791011373241	4
583	2017-01-31 01:00:00	2.9	4.56403599396517	3.4
584	2017-01-31 01:10:00	2.6	4.75253155318056	2.8
585	2017-01-31 01:20:00	2.6	4.72460628514865	2.4
586	2017-01-31 01:30:00	2.8	4.64432113955691	2.6
587	2017-01-31 01:40:00	2.5	4.91833783212002	2.9
588	2017-01-31 01:50:00	2.7	4.68097305384879	2.5
589	2017-01-31 02:00:00	2.6	4.82583538176432	3.4
590	2017-01-31 02:10:00	2.8	5.18362787842316	2.4
591	2017-01-31 02:20:00	2.6	4.88517657633213	2.5
592	2017-01-31 02:30:00	2.7	4.51516677490933	2.4
593	2017-01-31 02:40:00	2.7	5.25344104850293	2.8
594	2017-01-31 02:50:00	2.5	5.1085787205874	3.2
595	2017-01-31 03:00:00	2.4	5.11730536684737	3.5
596	2017-01-31 03:10:00	2.5	4.99513231920777	2.4
597	2017-01-31 03:20:00	2.3	4.76823951644851	3
598	2017-01-31 03:30:00	2.3	4.93753645389196	4
599	2017-01-31 03:40:00	2	5.04400153826361	4.7
600	2017-01-31 03:50:00	2.2	5.00560429471974	4.3
601	2017-01-31 04:00:00	2.2	4.66526509058084	4
602	2017-01-31 04:10:00	2.3	4.78394747971646	4.3
603	2017-01-31 04:20:00	2.1	4.73333293140862	4.7
604	2017-01-31 04:30:00	2.3	4.62512251778497	4.9
605	2017-01-31 04:40:00	2.4	4.39822971502571	6
606	2017-01-31 04:50:00	2.4	4.63908515180093	6.4
607	2017-01-31 05:00:00	2.3	4.83630735727629	6
608	2017-01-31 05:10:00	2.3	4.82234472326033	5.5
609	2017-01-31 05:20:00	2.3	4.7699848457005	5.7
610	2017-01-31 05:30:00	2.4	4.80838208924438	4.7
611	2017-01-31 05:40:00	2.2	4.58148928648512	6.3
612	2017-01-31 05:50:00	2.2	4.59370659124908	5.6
613	2017-01-31 06:00:00	2.2	4.44360827557756	6.5
614	2017-01-31 06:10:00	2.3	4.78045682121247	6.4
615	2017-01-31 06:20:00	2.2	4.86597795456019	6.1
616	2017-01-31 06:30:00	2.1	4.82409005251233	5.4
617	2017-01-31 06:40:00	1.9	4.4942228238854	5.8
618	2017-01-31 06:50:00	2.2	5.04400153826361	5
619	2017-01-31 07:00:00	2.2	4.66002910282486	2.6
620	2017-01-31 07:10:00	2.2	4.20449816805434	2.9
621	2017-01-31 07:20:00	2.2	3.95840674352314	2.6
622	2017-01-31 07:30:00	2.1	4.30747259392201	1.8
623	2017-01-31 07:40:00	2.2	4.38426708100975	3.7
624	2017-01-31 07:50:00	2.1	4.15911960750249	3.9
625	2017-01-31 08:00:00	2	4.50469479939736	2.6
626	2017-01-31 08:10:00	2	4.39124839801773	3.4
627	2017-01-31 08:20:00	1.9	4.55181868920121	5.2
628	2017-01-31 08:30:00	1.9	4.2795473258901	2.8
629	2017-01-31 08:40:00	2	4.33539786195391	2.8
630	2017-01-31 08:50:00	2.1	4.0945424251787	1.1
631	2017-01-31 09:00:00	2	4.47153354360947	3.7
632	2017-01-31 09:10:00	2.2	4.48026018986944	3.8
633	2017-01-31 09:20:00	2.2	4.24115008234622	4.4
634	2017-01-31 09:30:00	2.2	4.44884426333355	3.3
635	2017-01-31 09:40:00	2.2	5.15570261039125	2.4
636	2017-01-31 09:50:00	2.1	3.79434579383567	1.2
637	2017-01-31 10:00:00	2.1	4.67224640758882	2.3
638	2017-01-31 10:10:00	2.2	4.4942228238854	3.1
639	2017-01-31 10:20:00	2	4.52214809191731	3.3
640	2017-01-31 10:30:00	2	4.45408025108953	4.2
641	2017-01-31 10:40:00	2	4.7106436511327	5.2
642	2017-01-31 10:50:00	2.1	4.70191700487272	4.5
643	2017-01-31 11:00:00	2.1	4.40346570278169	3.5
644	2017-01-31 11:10:00	2.1	4.43488162931759	4.8
645	2017-01-31 11:20:00	2.2	4.43662695856959	3.5
646	2017-01-31 11:30:00	2	4.66875574908483	3.8
647	2017-01-31 11:40:00	2.2	5.21155314645507	4.6
648	2017-01-31 11:50:00	2.1	5.24995038999894	5.1
649	2017-01-31 12:00:00	2.1	4.58323461573711	3.5
650	2017-01-31 12:10:00	2.2	5.29532895055079	5.1
651	2017-01-31 12:20:00	2.2	4.62861317628896	5.6
652	2017-01-31 12:30:00	2.2	4.67399173684081	6.7
653	2017-01-31 12:40:00	2.3	4.71587963888868	6.4
654	2017-01-31 12:50:00	2.3	4.6460664688089	6
655	2017-01-31 13:00:00	2.2	4.69842634636874	5.8
656	2017-01-31 13:10:00	2.1	4.83456202802429	6
657	2017-01-31 13:20:00	2.1	4.55880000620919	5.5
658	2017-01-31 13:30:00	2.1	4.65828377357287	5.6
659	2017-01-31 13:40:00	2.2	4.65479311506888	5
660	2017-01-31 13:50:00	2.4	4.83979801578028	4
661	2017-01-31 14:00:00	2.2	4.75776754093654	5.5
662	2017-01-31 14:10:00	2.1	4.56927198172115	4.6
663	2017-01-31 14:20:00	2.2	4.63559449329694	4.9
664	2017-01-31 14:30:00	2.3	4.58148928648512	5.3
665	2017-01-31 14:40:00	2.3	4.64083048105292	6.5
666	2017-01-31 14:50:00	2.3	4.65653844432087	5.9
667	2017-01-31 15:00:00	2.2	4.90262986885207	5.1
668	2017-01-31 15:10:00	2.3	4.69668101711674	6.9
669	2017-01-31 15:20:00	2.4	4.64257581030492	6.6
670	2017-01-31 15:30:00	2.4	4.73333293140862	5.9
671	2017-01-31 15:40:00	2.7	4.54483737219323	5.8
672	2017-01-31 15:50:00	2.9	4.618141200777	5.9
673	2017-01-31 16:00:00	2.7	4.63035850554096	6
674	2017-01-31 16:10:00	3	4.90262986885207	5.6
675	2017-01-31 16:20:00	3.1	4.45408025108953	6.2
676	2017-01-31 16:30:00	3.1	4.65828377357287	4.6
677	2017-01-31 16:40:00	3.1	4.72635161440065	4.3
678	2017-01-31 16:50:00	3.1	4.82234472326033	5.6
679	2017-01-31 17:00:00	3.4	4.79791011373241	5.8
680	2017-01-31 17:10:00	3.5	4.68969970010876	5
681	2017-01-31 17:20:00	3.8	4.62337718853298	6.3
682	2017-01-31 17:30:00	3.9	4.60592389601304	7.1
683	2017-01-31 17:40:00	4.1	4.53262006742927	6.7
684	2017-01-31 17:50:00	3.8	4.63908515180093	5.8
685	2017-01-31 18:00:00	3.8	4.81536340625235	3.5
686	2017-01-31 18:10:00	3.7	4.77871149196047	7.4
687	2017-01-31 18:20:00	3.3	5.02480291649167	4.2
688	2017-01-31 18:30:00	3.4	4.82409005251233	4.8
689	2017-01-31 18:40:00	3.2	4.65828377357287	6
690	2017-01-31 18:50:00	3.4	4.96022573416788	5.2
691	2017-01-31 19:00:00	3.2	4.44011761707357	5
692	2017-01-31 19:10:00	3.4	5.34419816960664	4.5
693	2017-01-31 19:20:00	3.3	5.02829357499566	5.4
694	2017-01-31 19:30:00	3.3	4.71762496814067	6.1
695	2017-01-31 19:40:00	3.7	4.88866723483612	5.6
696	2017-01-31 19:50:00	3.7	4.81885406475634	4.7
697	2017-01-31 20:00:00	3.6	4.77347550420449	6
698	2017-01-31 20:10:00	3.3	4.80838208924438	5.4
699	2017-01-31 20:20:00	3.4	5.08588944031148	3.7
700	2017-01-31 20:30:00	3.3	4.7106436511327	4.5
701	2017-01-31 20:40:00	3.3	4.77522083345649	4.5
702	2017-01-31 20:50:00	3.2	4.616395871525	4.8
703	2017-01-31 21:00:00	2.9	4.87644993007216	5.7
704	2017-01-31 21:10:00	3.2	4.89564855184409	4.4
705	2017-01-31 21:20:00	3.2	4.67573706609281	5.6
706	2017-01-31 21:30:00	3.2	4.63908515180093	5.6
707	2017-01-31 21:40:00	3.2	4.46106156809751	4.8
708	2017-01-31 21:50:00	3.2	4.61290521302101	4.5
709	2017-01-31 22:00:00	3.1	4.69144502936076	5
710	2017-01-31 22:10:00	3.2	4.61290521302101	4.9
711	2017-01-31 22:20:00	3.1	4.72984227290463	4.7
712	2017-01-31 22:30:00	3.1	4.86074196680421	3.3
713	2017-01-31 22:40:00	3.1	4.70540766337671	4.3
714	2017-01-31 22:50:00	3	4.76300352869252	4
715	2017-01-31 23:00:00	3.1	4.91135651511204	4.8
716	2017-01-31 23:10:00	3.1	5.40703002267843	4.7
717	2017-01-31 23:20:00	3	4.4924774946334	3.6
718	2017-01-31 23:30:00	3.2	4.5867252742411	3.7
719	2017-01-31 23:40:00	3.1	4.63384916404494	2.9
720	2017-01-31 23:50:00	3.3	5.01084028247572	4.5
721	2017-02-01 00:00:00	2.63	5.14523063487928	3.69
722	2017-02-01 00:10:00	3.21	5.63566815468969	2.73
723	2017-02-01 00:20:00	3.11	5.30580092606276	4.13
724	2017-02-01 00:30:00	3.08	5.54491103358598	3
725	2017-02-01 00:40:00	2.99	6.2779493194236	3.96
726	2017-02-01 00:50:00	2.84	6.06152849217631	4.52
727	2017-02-01 01:00:00	2.84	5.82067305540109	2.9
728	2017-02-01 01:10:00	2.75	5.61123354516177	4.58
729	2017-02-01 01:20:00	2.69	5.27613032877886	3.63
730	2017-02-01 01:30:00	2.76	5.71769862953342	3.69
731	2017-02-01 01:40:00	2.78	6.06152849217631	4.56
732	2017-02-01 01:50:00	2.78	0.0654498469497874	3.42
733	2017-02-01 02:00:00	2.57	0.159697626557481	4.31
734	2017-02-01 02:10:00	2.79	0.272271363311115	4.15
735	2017-02-01 02:20:00	2.98	0.547684319275821	4.04
736	2017-02-01 02:30:00	2.56	0.165108147238664	4.92
737	2017-02-01 02:40:00	2.57	6.14006830851605	3.96
738	2017-02-01 02:50:00	2.47	5.97949801733257	2.48
739	2017-02-01 03:00:00	2.24	6.26224135615565	4.81
740	2017-02-01 03:10:00	2.2	6.22558944186377	5.54
741	2017-02-01 03:20:00	2.38	6.10690705272816	5.54
742	2017-02-01 03:30:00	2.38	0.0628318530717959	5.04
743	2017-02-01 03:40:00	2.12	0.0671951762017817	4.35
744	2017-02-01 03:50:00	1.65	0.194604211597368	5.15
745	2017-02-01 04:00:00	2.04	0.0907571211037051	3.73
746	2017-02-01 04:10:00	2.11	0.144862327915529	4.88
747	2017-02-01 04:20:00	1.84	0.299323966717027	5.17
748	2017-02-01 04:30:00	1.88	0.253072741539178	4.54
749	2017-02-01 04:40:00	1.97	0.135263017029561	4.5
750	2017-02-01 04:50:00	1.59	0.192858882345373	2.94
751	2017-02-01 05:00:00	1.89	0.498116968519182	4.08
752	2017-02-01 05:10:00	1.79	0.287979326579064	5.96
753	2017-02-01 05:20:00	1.74	0.25551620249197	6.13
754	2017-02-01 05:30:00	1.78	0.235619449019234	5.92
755	2017-02-01 05:40:00	1.79	0.226892802759263	3.48
756	2017-02-01 05:50:00	1.7	0.1230457122656	3.79
757	2017-02-01 06:00:00	1.74	0.189368223841385	4.04
758	2017-02-01 06:10:00	1.69	0.166678943565458	4.33
759	2017-02-01 06:20:00	1.53	0.0568977336150151	5.1
760	2017-02-01 06:30:00	1.75	0.0863937979737193	4.96
761	2017-02-01 06:40:00	1.52	0.305432619099008	2.88
762	2017-02-01 06:50:00	1.96	0.39095375244673	2.5
763	2017-02-01 07:00:00	1.88	0.832522053201295	2.19
764	2017-02-01 07:10:00	1.93	0.996757535813962	2.88
765	2017-02-01 07:20:00	1.74	0.28012534494509	4
766	2017-02-01 07:30:00	1.96	0.231256125889249	4.4
767	2017-02-01 07:40:00	1.97	0.137881010907552	3.29
768	2017-02-01 07:50:00	2.07	6.26049602690366	2.67
769	2017-02-01 08:00:00	2.2	1.67551608191456	1.15
770	2017-02-01 08:10:00	2.06	1.0166542892867	1.67
771	2017-02-01 08:20:00	2.24	5.82241838465308	1.35
772	2017-02-01 08:30:00	2.06	2.43997029428807	0.56
773	2017-02-01 08:40:00	2.06	5.74911455606932	0.79
774	2017-02-01 08:50:00	2.06	3.3545228223331	1.08
775	2017-02-01 09:00:00	1.96	4.23242343608625	1.58
776	2017-02-01 09:10:00	2.14	1.25646252851072	0.73
777	2017-02-01 09:20:00	2.25	2.50978346436785	1.23
778	2017-02-01 09:30:00	2.3	2.22180413778878	1.58
779	2017-02-01 09:40:00	1.83	2.19038821125288	2.08
780	2017-02-01 09:50:00	1.64	2.91993583858651	1.13
781	2017-02-01 10:00:00	1.57	3.19395253114962	0.79
782	2017-02-01 10:10:00	1.66	2.8012534494509	1.58
783	2017-02-01 10:20:00	1.66	2.60054058547155	1.48
784	2017-02-01 10:30:00	1.52	3.19918851890561	1.1
785	2017-02-01 10:40:00	1.57	3.72627795300789	0.46
786	2017-02-01 10:50:00	1.57	2.50105681810787	0.13
787	2017-02-01 11:00:00	1.66	3.12239403181786	1.08
788	2017-02-01 11:10:00	1.75	3.02291026445418	0.94
789	2017-02-01 11:20:00	1.78	2.155481626213	1.25
790	2017-02-01 11:30:00	1.66	2.18166156499291	1.35
791	2017-02-01 11:40:00	1.37	1.95825942073764	1.38
792	2017-02-01 11:50:00	1.62	2.17817090648892	1.08
793	2017-02-01 12:00:00	1.47	1.96000474998963	0.77
794	2017-02-01 12:10:00	1.67	1.68249739892253	0.79
795	2017-02-01 12:20:00	1.8	1.43116998663535	0.6
796	2017-02-01 12:30:00	1.8	1.1067132786896	0.81
797	2017-02-01 12:40:00	1.86	0.599695130985252	0.67
798	2017-02-01 12:50:00	1.93	0.44942228238854	0.9
799	2017-02-01 13:00:00	1.83	0.53232542185827	0.77
800	2017-02-01 13:10:00	1.98	0.265290046303138	0.88
801	2017-02-01 13:20:00	1.95	0.191113553093379	1.63
802	2017-02-01 13:30:00	1.89	0.116064395257623	1.71
803	2017-02-01 13:40:00	1.76	6.2168627956038	1.1
804	2017-02-01 13:50:00	1.81	0.262672052425147	1.33
805	2017-02-01 14:00:00	1.99	0.328121899374934	1.48
806	2017-02-01 14:10:00	1.99	0.916472390222222	1.13
807	2017-02-01 14:20:00	2.07	1.16622900618261	0.85
808	2017-02-01 14:30:00	2.2	6.01964059012844	0.88
809	2017-02-01 14:40:00	2.26	0.156206968053492	1.5
810	2017-02-01 14:50:00	2.7	6.26224135615565	1.69
811	2017-02-01 15:00:00	2.62	0.265813645078736	1.63
812	2017-02-01 15:10:00	2.85	0.426383936262215	1.65
813	2017-02-01 15:20:00	3.04	0.0411897703470662	1.21
814	2017-02-01 15:30:00	3.45	5.81892772614909	1.63
815	2017-02-01 15:40:00	3.09	6.20988147859582	1.54
816	2017-02-01 15:50:00	3.07	6.2168627956038	1.48
817	2017-02-01 16:00:00	2.76	0.0574213323906134	1.71
818	2017-02-01 16:10:00	2.67	0.508938009881546	0.6
819	2017-02-01 16:20:00	2.51	0.339990138288495	3.17
820	2017-02-01 16:30:00	2.18	0.900589894029074	3.06
821	2017-02-01 16:40:00	2.57	0.278554548618295	3.08
822	2017-02-01 16:50:00	2.55	0.334754150532512	3.13
823	2017-02-01 17:00:00	2.53	0.47717301749525	3.23
824	2017-02-01 17:10:00	2.56	0.0776671517137477	2.83
825	2017-02-01 17:20:00	2.39	0.17540558982543	3.65
826	2017-02-01 17:30:00	2.15	0.355174502780846	4.23
827	2017-02-01 17:40:00	2.01	0.88034407470594	3.02
828	2017-02-01 17:50:00	2.24	0.587652359146491	4.38
829	2017-02-01 18:00:00	2.68	0.621337213709981	2.27
830	2017-02-01 18:10:00	3.29	1.17617738291898	1.13
831	2017-02-01 18:20:00	3.62	4.54832803069722	3.08
832	2017-02-01 18:30:00	4.13	1.87448361664191	2.29
833	2017-02-01 18:40:00	3.9	4.2481313993542	4.69
834	2017-02-01 18:50:00	3.8	4.98989633145179	5.38
835	2017-02-01 19:00:00	3.95	4.64257581030492	6.63
836	2017-02-01 19:10:00	4.02	4.25336738711018	4
837	2017-02-01 19:20:00	4.11	4.08756110817072	3.96
838	2017-02-01 19:30:00	4.13	4.29001930140206	4.83
839	2017-02-01 19:40:00	4.03	4.54483737219323	6.44
840	2017-02-01 19:50:00	4.18	3.4470252726888	5.71
841	2017-02-01 20:00:00	4.04	2.99673032567426	3.38
842	2017-02-01 20:10:00	4.3	4.02647458435092	2.65
843	2017-02-01 20:20:00	4.08	4.41917366604964	2.92
844	2017-02-01 20:30:00	4.26	4.85376064979623	4.54
845	2017-02-01 20:40:00	4.22	4.27431133813411	3.67
846	2017-02-01 20:50:00	4.14	5.33721685259866	5.23
847	2017-02-01 21:00:00	4.52	4.21497014356631	3.25
848	2017-02-01 21:10:00	4.67	4.47851486061745	3.17
849	2017-02-01 21:20:00	4.68	4.17308224151844	2.56
850	2017-02-01 21:30:00	4.68	1.09938289583123	2.56
851	2017-02-01 21:40:00	4.76	0.490262986885207	3.29
852	2017-02-01 21:50:00	4.31	3.32659755430119	4.83
853	2017-02-01 22:00:00	4.35	2.85361332701073	2.5
854	2017-02-01 22:10:00	4.29	2.99149433791828	2.44
855	2017-02-01 22:20:00	4.12	2.68431638956728	2.44
856	2017-02-01 22:30:00	4.29	3.4784411992247	3.08
857	2017-02-01 22:40:00	4.22	5.6025068989018	4.81
858	2017-02-01 22:50:00	4.16	3.78038315981972	4.21
859	2017-02-01 23:00:00	4.09	4.13119433947058	3.02
860	2017-02-01 23:10:00	4.08	4.41044701978967	3.94
861	2017-02-01 23:20:00	4.12	0.902858822056667	2.96
862	2017-02-01 23:30:00	4.08	1.34809231424042	3.25
863	2017-02-01 23:40:00	4.22	4.002039974823	2.42
864	2017-02-01 23:50:00	3.94	2.51152879361984	2.25
865	2017-02-02 00:00:00	3.81	5.92364748126875	2.83
866	2017-02-02 00:10:00	3.84	3.46971455296473	1.79
867	2017-02-02 00:20:00	3.84	6.22908010036776	3.38
868	2017-02-02 00:30:00	3.79	4.09105176667471	1.65
869	2017-02-02 00:40:00	3.81	5.71595330028143	1.73
870	2017-02-02 00:50:00	3.75	5.70897198327345	4.71
871	2017-02-02 01:00:00	3.7	5.48906049752217	3.56
872	2017-02-02 01:10:00	3.57	5.89048622548086	3.71
873	2017-02-02 01:20:00	3.67	6.15403094253201	3.27
874	2017-02-02 01:30:00	3.52	6.2465333928877	2.58
875	2017-02-02 01:40:00	3.57	6.15054028402802	1.23
876	2017-02-02 01:50:00	3.61	5.56061899685393	2.48
877	2017-02-02 02:00:00	3.57	5.90095820099283	1.23
878	2017-02-02 02:10:00	3.65	5.88699556697687	1.6
879	2017-02-02 02:20:00	3.4	4.88343124708013	2.21
880	2017-02-02 02:30:00	3.47	4.42440965380563	2.04
881	2017-02-02 02:40:00	3.57	4.68620904160477	2.46
882	2017-02-02 02:50:00	3.4	5.26565835326689	4.44
883	2017-02-02 03:00:00	2.74	0.648389817115893	1.67
884	2017-02-02 03:10:00	2.55	2.44869694054804	0.75
885	2017-02-02 03:20:00	2.55	5.29707427980279	2
886	2017-02-02 03:30:00	2.64	1.65631746014262	1.1
887	2017-02-02 03:40:00	2.74	5.18362787842316	1.31
888	2017-02-02 03:50:00	2.93	5.24645973149496	1.65
889	2017-02-02 04:00:00	3.24	6.1243603452481	2.88
890	2017-02-02 04:10:00	3.03	6.2465333928877	1.04
891	2017-02-02 04:20:00	2.69	4.002039974823	1.71
892	2017-02-02 04:30:00	2.68	4.67224640758882	2.96
893	2017-02-02 04:40:00	2.68	4.84852466204025	4.15
894	2017-02-02 04:50:00	3.07	5.17664656141518	2.52
895	2017-02-02 05:00:00	3.11	5.15221195188726	1.38
896	2017-02-02 05:10:00	3.16	5.96204472481263	2.81
897	2017-02-02 05:20:00	3.15	2.45567825755602	0.58
898	2017-02-02 05:30:00	3.07	0.128456232946783	1.96
899	2017-02-02 05:40:00	2.8	0.712966999439684	0.71
900	2017-02-02 05:50:00	2.7	1.61093889959077	0.94
901	2017-02-02 06:00:00	2.76	1.08559479474047	0.96
902	2017-02-02 06:10:00	2.61	1.18158790360016	1.63
903	2017-02-02 06:20:00	2.19	2.04028989558137	1.23
904	2017-02-02 06:30:00	2.36	1.26361837844389	1.29
905	2017-02-02 06:40:00	2.58	1.25838239068791	1.21
906	2017-02-02 06:50:00	2.15	2.30208928338052	0.79
907	2017-02-02 07:00:00	2.25	3.76467519655177	0.25
908	2017-02-02 07:10:00	2.25	1.93033415270573	0.23
909	2017-02-02 07:20:00	2.23	3.63028484414821	0.44
910	2017-02-02 07:30:00	2.27	4.27256600888212	1.13
911	2017-02-02 07:40:00	2.28	3.9095375244673	1.83
912	2017-02-02 07:50:00	2.05	4.15737427825049	1.27
913	2017-02-02 08:00:00	2.28	3.5691983203284	1.46
914	2017-02-02 08:10:00	2.06	2.53596340314776	0.98
915	2017-02-02 08:20:00	2.1	2.70176968208722	0.31
916	2017-02-02 08:30:00	2.1	6.27271333166762	0
917	2017-02-02 08:40:00	2.18	4.68097305384879	0.21
918	2017-02-02 08:50:00	2.08	2.87979326579064	0
919	2017-02-02 09:00:00	2.39	0.79412480965742	0.77
920	2017-02-02 09:10:00	2.08	6.17846555205993	0.54
921	2017-02-02 09:20:00	2.21	6.26922267316363	0.52
922	2017-02-02 09:30:00	2	5.97949801733257	0.81
923	2017-02-02 09:40:00	2.02	5.81020107988912	0.9
924	2017-02-02 09:50:00	2.32	5.49953247303413	1.85
925	2017-02-02 10:00:00	2.71	5.36165146212658	0.85
926	2017-02-02 10:10:00	2.7	5.2621676947629	1.56
927	2017-02-02 10:20:00	2.88	5.28311164578684	1.17
928	2017-02-02 10:30:00	2.48	0.135786615805159	2.25
929	2017-02-02 10:40:00	2.34	0.427082067963012	1.83
930	2017-02-02 10:50:00	2.56	0.0907571211037051	1.46
931	2017-02-02 11:00:00	2.57	5.59727091114581	1.67
932	2017-02-02 11:10:00	2.7	5.39655804716647	1.94
933	2017-02-02 11:20:00	2.94	5.87303293296092	1.15
934	2017-02-02 11:30:00	2.75	5.72293461728941	1.4
935	2017-02-02 11:40:00	2.71	5.49429648527815	1.02
936	2017-02-02 11:50:00	2.84	5.95680873705665	1.77
937	2017-02-02 12:00:00	3.07	5.51873109480607	2.29
938	2017-02-02 12:10:00	2.94	1.83434104384604	1.35
939	2017-02-02 12:20:00	2.75	2.33001455141243	1.79
940	2017-02-02 12:30:00	2.92	2.38761041672824	2.31
941	2017-02-02 12:40:00	3.07	2.29859862487653	2.21
942	2017-02-02 12:50:00	2.89	2.82917871748281	3
943	2017-02-02 13:00:00	2.84	2.61799387799149	2.85
944	2017-02-02 13:10:00	2.9	2.18864288200089	2.19
945	2017-02-02 13:20:00	2.76	2.00712863979348	2.04
946	2017-02-02 13:30:00	2.99	4.83979801578028	1.88
947	2017-02-02 13:40:00	3.02	3.67740873395205	1.42
948	2017-02-02 13:50:00	3.32	0.41870448755344	1.48
949	2017-02-02 14:00:00	2.89	0.345575191894877	1.08
950	2017-02-02 14:10:00	2.61	1.86052098262596	1.17
951	2017-02-02 14:20:00	2.95	1.39120194676468	1.17
962	2017-02-02 16:10:00	3.07	0.577703982410123	1.71
964	2017-02-02 16:30:00	2.98	0.582067305540109	1.67
965	2017-02-02 16:40:00	3.04	0.51399946471233	1.65
966	2017-02-02 16:50:00	3.26	2.17118958948095	2.6
967	2017-02-02 17:00:00	3.06	1.94429678672168	3.08
968	2017-02-02 17:10:00	2.78	1.71042266695444	1.81
969	2017-02-02 17:20:00	2.98	1.60395758258279	2.54
970	2017-02-02 17:30:00	3.01	1.86575697038194	2.46
971	2017-02-02 17:40:00	2.89	1.78198116628621	2.42
972	2017-02-02 17:50:00	2.98	1.60919357033877	2.54
973	2017-02-02 18:00:00	2.79	1.6004669240788	1.69
974	2017-02-02 18:10:00	2.65	1.34093646430724	0.63
975	2017-02-02 18:20:00	2.57	4.11374104695063	1.44
976	2017-02-02 18:30:00	2.24	4.7717301749525	2.56
977	2017-02-02 18:40:00	2.29	5.94633676154468	1.42
978	2017-02-02 18:50:00	2.48	5.98124334658457	1.13
979	2017-02-02 19:00:00	2.63	5.846852994181	2.5
980	2017-02-02 19:10:00	2.75	6.15054028402802	1.81
981	2017-02-02 19:20:00	2.99	5.76307719008528	1.4
982	2017-02-02 19:30:00	2.89	0.389208423194735	2.13
983	2017-02-02 19:40:00	3.23	0.537386876689054	2.98
984	2017-02-02 19:50:00	3.17	0.383099770812755	2.56
985	2017-02-02 20:00:00	2.81	0.20943951023932	3.38
986	2017-02-02 20:10:00	2.98	0.00558505360638185	2.77
987	2017-02-02 20:20:00	3.03	0.678060414399797	2.46
988	2017-02-02 20:30:00	3.03	0.386241363466345	2.06
989	2017-02-02 20:40:00	3.4	0.118333323285216	0.9
990	2017-02-02 20:50:00	3.89	0.158301363155886	1.1
991	2017-02-02 21:00:00	3.85	5.58505360638185	0.79
992	2017-02-02 21:10:00	3.72	4.64083048105292	3.48
993	2017-02-02 21:20:00	4.4	4.87994058857615	2.02
994	2017-02-02 21:30:00	4.17	4.45233492183753	4.02
995	2017-02-02 21:40:00	3.98	4.1556289489985	3.58
996	2017-02-02 21:50:00	4.04	4.84503400353626	4.13
997	2017-02-02 22:00:00	4	4.64083048105292	2.98
998	2017-02-02 22:10:00	3.72	4.17831822927443	2.27
999	2017-02-02 22:20:00	3.53	4.51691210416132	3.69
1000	2017-02-02 22:30:00	3.25	4.3720497762458	2.54
1001	2017-02-02 22:40:00	3.2	4.35285115447386	3.46
1002	2017-02-02 22:50:00	3.45	4.05963584013881	2.15
1003	2017-02-02 23:00:00	3.39	4.90612052735606	2.77
1004	2017-02-02 23:10:00	3.34	4.618141200777	3.06
1005	2017-02-02 23:20:00	3.38	6.01789526087645	0.83
1006	2017-02-02 23:30:00	3.47	4.19228086329038	3.63
1007	2017-02-02 23:40:00	3.29	4.33714319120591	4.42
1008	2017-02-02 23:50:00	3.26	4.13643032722656	2.38
1009	2017-02-03 00:00:00	3.2	4.06661715714679	2.46
1010	2017-02-03 00:10:00	3.07	4.0927970959267	2.75
1011	2017-02-03 00:20:00	3.2	4.51342144565734	3.65
1012	2017-02-03 00:30:00	2.97	4.40695636128568	3.77
1013	2017-02-03 00:40:00	2.97	4.4645522266015	4.58
1014	2017-02-03 00:50:00	2.77	4.43662695856959	4.23
1015	2017-02-03 01:00:00	2.84	4.36855911774181	4.9
1016	2017-02-03 01:10:00	2.7	4.46978821435748	4.44
1017	2017-02-03 01:20:00	2.89	4.45058959258554	4.1
1018	2017-02-03 01:30:00	2.85	4.57625329872913	4.42
1019	2017-02-03 01:40:00	2.71	4.51167611640534	4.65
1020	2017-02-03 01:50:00	2.75	4.34936049596987	4.42
1021	2017-02-03 02:00:00	2.83	4.33714319120591	3.35
1022	2017-02-03 02:10:00	2.46	4.30572726467001	3.13
1023	2017-02-03 02:20:00	2.7	4.35459648372585	2.71
1024	2017-02-03 02:30:00	2.66	4.41917366604964	3.6
1025	2017-02-03 02:40:00	2.44	4.44011761707357	3.94
1026	2017-02-03 02:50:00	2.33	4.62686784703697	3.35
1027	2017-02-03 03:00:00	2.26	4.62512251778497	3.08
1028	2017-02-03 03:10:00	2.2	4.65304778581688	3.21
1029	2017-02-03 03:20:00	2.41	4.54134671368925	3.81
1030	2017-02-03 03:30:00	2.34	4.52738407967329	3.58
1031	2017-02-03 03:40:00	2.53	4.41044701978967	4.29
1032	2017-02-03 03:50:00	2.42	4.59894257900506	2.38
1033	2017-02-03 04:00:00	2.3	4.48898683612942	2.06
1034	2017-02-03 04:10:00	2.33	4.5256387504213	2.56
1035	2017-02-03 04:20:00	2.19	4.4924774946334	2.58
1036	2017-02-03 04:30:00	2.19	4.17657290002243	3.69
1037	2017-02-03 04:40:00	2.19	4.30223660616602	3.42
1038	2017-02-03 04:50:00	2.16	4.00902129183098	3.56
1039	2017-02-03 05:00:00	2.04	4.29350995990605	4.98
1040	2017-02-03 05:10:00	2.07	4.3703044469938	4.48
1041	2017-02-03 05:20:00	1.82	3.85543231765547	3.88
1042	2017-02-03 05:30:00	1.8	4.23765942384223	5.56
1043	2017-02-03 05:40:00	1.84	4.27605666738611	7.69
1044	2017-02-03 05:50:00	2.19	4.35808714222984	6.21
1045	2017-02-03 06:00:00	1.91	4.31445391092998	4.6
1046	2017-02-03 06:10:00	2.11	4.24464074085021	4.81
1047	2017-02-03 06:20:00	1.93	3.97760536529508	3.94
1048	2017-02-03 06:30:00	2.08	4.30049127691403	5.94
1049	2017-02-03 06:40:00	1.89	3.84496034214351	2.75
1050	2017-02-03 06:50:00	2.15	4.23067810683425	4.29
1051	2017-02-03 07:00:00	2.06	4.36157780073383	2.6
1052	2017-02-03 07:10:00	1.95	4.27431133813411	2.63
1053	2017-02-03 07:20:00	2.03	3.88161225643539	1.94
1054	2017-02-03 07:30:00	2.16	4.26383936262215	3.35
1055	2017-02-03 07:40:00	2.1	4.12770368096659	4.23
1056	2017-02-03 07:50:00	1.95	4.38775773951374	2.29
1057	2017-02-03 08:00:00	2.12	4.10850505919465	2.02
1058	2017-02-03 08:10:00	2.23	3.95666141427114	1.71
1059	2017-02-03 08:20:00	2.25	3.54301838154849	2.67
1060	2017-02-03 08:30:00	2.49	4.01774793809095	3.02
1061	2017-02-03 08:40:00	2.39	4.20275283880235	3.06
1062	2017-02-03 08:50:00	2.31	4.65130245656489	2.06
1063	2017-02-03 09:00:00	2.72	3.65646478292812	1.67
1064	2017-02-03 09:10:00	2.71	3.76292986729977	2.94
1065	2017-02-03 09:20:00	2.84	3.46098790670476	2.13
1066	2017-02-03 09:30:00	2.71	3.65821011218011	3.69
1067	2017-02-03 09:40:00	2.77	4.22718744833027	2.31
1068	2017-02-03 09:50:00	2.75	3.42259066316088	1.63
1069	2017-02-03 10:00:00	2.79	3.29692695701729	1.1
1070	2017-02-03 10:10:00	2.88	3.22536845768552	4.54
1071	2017-02-03 10:20:00	2.66	3.62679418564422	3.52
1072	2017-02-03 10:30:00	2.75	3.43131730942085	3.06
1073	2017-02-03 10:40:00	2.75	3.91128285371929	3.94
1074	2017-02-03 10:50:00	2.48	3.73849525777185	2.23
1075	2017-02-03 11:00:00	2.52	3.80307244009564	4.27
1076	2017-02-03 11:10:00	2.61	4.2167154728183	4.94
1077	2017-02-03 11:20:00	2.48	3.82052573261559	3.52
1078	2017-02-03 11:30:00	2.62	6.04582052890836	4.31
1079	2017-02-03 11:40:00	2.75	3.96538806053112	4.06
1080	2017-02-03 11:50:00	3.05	4.17831822927443	3.71
1081	2017-02-03 12:00:00	3.02	4.48200551912144	4.13
1082	2017-02-03 12:10:00	3.03	4.19228086329038	1.33
1083	2017-02-03 12:20:00	3.02	3.82925237887556	4.21
1084	2017-02-03 12:30:00	3.21	4.03694655986288	3.42
1085	2017-02-03 12:40:00	3.37	4.19926218029836	5.29
1086	2017-02-03 12:50:00	3.5	3.90255620745932	4.71
1087	2017-02-03 13:00:00	3.3	3.56047167406843	3.52
1088	2017-02-03 13:10:00	3.31	4.00727596257898	4.6
1089	2017-02-03 13:20:00	3.56	4.50469479939736	4.42
1090	2017-02-03 13:30:00	4.07	4.35110582522186	4.17
1091	2017-02-03 13:40:00	3.77	4.19926218029836	5.88
1092	2017-02-03 13:50:00	3.84	4.28827397215007	6.44
1093	2017-02-03 14:00:00	3.53	4.42091899530164	7.79
1094	2017-02-03 14:10:00	3.4	4.38426708100975	7.81
1095	2017-02-03 14:20:00	3.22	4.4645522266015	5.79
1096	2017-02-03 14:30:00	3.58	4.19402619254237	5.85
1097	2017-02-03 14:40:00	3.68	4.48026018986944	8.37
1098	2017-02-03 14:50:00	3.42	4.41742833679765	5.77
1099	2017-02-03 15:00:00	3.73	4.28652864289807	7.23
1100	2017-02-03 15:10:00	3.94	4.3406338497099	5.25
1101	2017-02-03 15:20:00	4.17	4.01774793809095	8.37
1102	2017-02-03 15:30:00	3.69	4.42615498305762	6.73
1103	2017-02-03 15:40:00	4.13	4.21322481431431	7.48
1104	2017-02-03 15:50:00	3.99	4.21147948506232	7.98
1105	2017-02-03 16:00:00	3.94	4.3720497762458	6.63
1106	2017-02-03 16:10:00	3.54	4.11374104695063	6.48
1107	2017-02-03 16:20:00	3.91	4.22893277758226	5.65
1108	2017-02-03 16:30:00	4.07	4.59719724975306	7.52
1109	2017-02-03 16:40:00	3.71	4.48200551912144	5.15
1110	2017-02-03 16:50:00	3.88	4.38252175175776	5.88
1111	2017-02-03 17:00:00	3.59	4.10850505919465	7.5
1112	2017-02-03 17:10:00	4.08	4.28303798439408	5.17
1113	2017-02-03 17:20:00	4.13	4.32492588644195	4.96
1114	2017-02-03 17:30:00	3.9	4.41917366604964	5.6
1115	2017-02-03 17:40:00	3.9	4.35285115447386	3.98
1116	2017-02-03 17:50:00	3.76	4.57625329872913	5.06
1117	2017-02-03 18:00:00	3.59	4.4942228238854	6.1
1118	2017-02-03 18:10:00	3.82	3.89033890269536	5.67
1119	2017-02-03 18:20:00	3.9	4.40870169053768	6.31
1120	2017-02-03 18:30:00	3.91	4.15737427825049	6.63
1121	2017-02-03 18:40:00	3.9	3.87986692718339	5.73
1122	2017-02-03 18:50:00	3.71	3.93571746324721	5.35
1123	2017-02-03 19:00:00	3.39	4.36332312998582	5.54
1124	2017-02-03 19:10:00	3.94	4.47851486061745	4.79
1125	2017-02-03 19:20:00	3.81	3.98807734080704	4.92
1126	2017-02-03 19:30:00	3.82	4.38426708100975	6.13
1127	2017-02-03 19:40:00	3.62	4.09105176667471	6.75
1128	2017-02-03 19:50:00	3.39	4.33365253270192	4.56
1129	2017-02-03 20:00:00	3.48	4.27082067963012	5
1130	2017-02-03 20:10:00	3.3	4.36855911774181	4.52
1131	2017-02-03 20:20:00	3.48	4.60592389601304	4.98
1132	2017-02-03 20:30:00	3.35	4.41742833679765	6.52
1133	2017-02-03 20:40:00	3.07	4.19053553403838	6.04
1134	2017-02-03 20:50:00	3.11	4.61290521302101	6.85
1135	2017-02-03 21:00:00	3.13	4.000294645571	6.17
1136	2017-02-03 21:10:00	3.21	4.55880000620919	7.33
1137	2017-02-03 21:20:00	3.03	4.3406338497099	6.96
1138	2017-02-03 21:30:00	2.9	4.19577152179437	6.46
1139	2017-02-03 21:40:00	2.9	4.35285115447386	6.31
1140	2017-02-03 21:50:00	2.66	4.62337718853298	4.46
1141	2017-02-03 22:00:00	2.62	4.42091899530164	4.92
1142	2017-02-03 22:10:00	2.54	4.34936049596987	4.58
1143	2017-02-03 22:20:00	2.47	3.98109602379907	7.1
1144	2017-02-03 22:30:00	2.32	4.21147948506232	6.85
1145	2017-02-03 22:40:00	2.44	4.02996524285491	5.31
1146	2017-02-03 22:50:00	2.42	4.44884426333355	7.06
1147	2017-02-03 23:00:00	2.28	4.28478331364608	7.33
1148	2017-02-03 23:10:00	2.39	4.27431133813411	6.94
1149	2017-02-03 23:20:00	2.25	4.28827397215007	7.69
1150	2017-02-03 23:30:00	2.32	4.44360827557756	7.71
1151	2017-02-03 23:40:00	2.29	4.46629755585349	5.6
1152	2017-02-03 23:50:00	2.39	4.23067810683425	7.77
1153	2017-02-04 00:00:00	2.47	4.19402619254237	8
1154	2017-02-04 00:10:00	2.33	4.29700061841004	7.88
1155	2017-02-04 00:20:00	2.58	4.3388885204579	6.13
1156	2017-02-04 00:30:00	2.4	4.45233492183753	8.35
1157	2017-02-04 00:40:00	2.53	4.18355421703041	6.13
1158	2017-02-04 00:50:00	2.57	4.36332312998582	4.54
1159	2017-02-04 01:00:00	2.52	4.01425727958696	6.54
1160	2017-02-04 01:10:00	2.53	4.23416876533824	6.35
1161	2017-02-04 01:20:00	2.49	4.01600260883895	6.13
1162	2017-02-04 01:30:00	2.3	3.98982267005904	4.17
1163	2017-02-04 01:40:00	2.3	4.30049127691403	4
1164	2017-02-04 01:50:00	2.33	4.09628775443069	4.71
1165	2017-02-04 02:00:00	2.24	4.06836248639878	4.38
1166	2017-02-04 02:10:00	2.4	4.1556289489985	4.88
1167	2017-02-04 02:20:00	2.39	4.29525528915805	4.77
1168	2017-02-04 02:30:00	2.39	4.27082067963012	6.67
1169	2017-02-04 02:40:00	2.13	4.15039296124252	6.04
1170	2017-02-04 02:50:00	2.12	4.19751685104636	7.27
1171	2017-02-04 03:00:00	2.05	4.2167154728183	6.63
1172	2017-02-04 03:10:00	2.05	4.21846080207029	5.67
1173	2017-02-04 03:20:00	1.99	4.34586983746588	5.44
1174	2017-02-04 03:30:00	2.1	4.10326907143867	3.33
1175	2017-02-04 03:40:00	2.25	4.28303798439408	4.73
1176	2017-02-04 03:50:00	2.14	4.12072236395861	5.29
1177	2017-02-04 04:00:00	2.37	4.4313909708136	3.58
1178	2017-02-04 04:10:00	2.28	4.17657290002243	4.79
1179	2017-02-04 04:20:00	2.34	4.33365253270192	5.42
1180	2017-02-04 04:30:00	2.49	4.0631264986428	5.42
1181	2017-02-04 04:40:00	2.36	4.19402619254237	4.42
1182	2017-02-04 04:50:00	2.38	4.2795473258901	4.88
1183	2017-02-04 05:00:00	2.59	4.16086493675448	6.19
1184	2017-02-04 05:10:00	2.43	3.99854931631901	2.9
1185	2017-02-04 05:20:00	2.48	4.42266432455363	4.1
1186	2017-02-04 05:30:00	2.43	4.38077642250577	3.04
1187	2017-02-04 05:40:00	2.37	4.45058959258554	3.35
1188	2017-02-04 05:50:00	2.26	4.03520123061089	4.27
1189	2017-02-04 06:00:00	2.25	4.37379510549779	5
1190	2017-02-04 06:10:00	2.52	4.32667121569394	4.27
1191	2017-02-04 06:20:00	2.64	4.27256600888212	3.65
1192	2017-02-04 06:30:00	2.61	3.93222680474322	3.17
1193	2017-02-04 06:40:00	2.57	4.34412450821389	5.21
1194	2017-02-04 06:50:00	2.43	4.13643032722656	5.06
1195	2017-02-04 07:00:00	2.41	4.00553063332699	4.13
1196	2017-02-04 07:10:00	2.44	4.36681378848981	3.63
1197	2017-02-04 07:20:00	2.33	3.87637626867941	4.21
1198	2017-02-04 07:30:00	2.39	4.32492588644195	3.63
1199	2017-02-04 07:40:00	2.32	4.20449816805434	5.19
1200	2017-02-04 07:50:00	2.33	4.20624349730633	4.67
1201	2017-02-04 08:00:00	2.33	4.29874594766203	4.94
1202	2017-02-04 08:10:00	2.24	4.44884426333355	3.81
1203	2017-02-04 08:20:00	2.15	4.19053553403838	3.9
1204	2017-02-04 08:30:00	2.19	4.23765942384223	4.54
1205	2017-02-04 08:40:00	2.34	4.03869188911488	6.58
1206	2017-02-04 08:50:00	2.24	4.00727596257898	5.54
1207	2017-02-04 09:00:00	2.43	4.10326907143867	6.73
1208	2017-02-04 09:10:00	2.45	4.57974395723312	3.56
1209	2017-02-04 09:20:00	2.43	4.19228086329038	2.71
1210	2017-02-04 09:30:00	2.43	4.45233492183753	3.15
1211	2017-02-04 09:40:00	2.44	4.14341164423454	5.73
1212	2017-02-04 09:50:00	2.67	4.0927970959267	7.79
1213	2017-02-04 10:00:00	2.62	4.35285115447386	5.9
1214	2017-02-04 10:10:00	2.56	4.25511271636218	4.83
1215	2017-02-04 10:20:00	2.66	4.14864763199052	4.85
1216	2017-02-04 10:30:00	2.76	4.22020613132229	5.71
1217	2017-02-04 10:40:00	2.85	4.16784625376246	4.54
1218	2017-02-04 10:50:00	2.9	4.05265452313083	6.44
1219	2017-02-04 11:00:00	2.57	4.37379510549779	5
1220	2017-02-04 11:10:00	2.71	4.17831822927443	4.71
1221	2017-02-04 11:20:00	2.71	4.28303798439408	3.81
1222	2017-02-04 11:30:00	2.86	4.32492588644195	3.92
1223	2017-02-04 11:40:00	2.84	3.91826417072727	4.75
1224	2017-02-04 11:50:00	2.84	4.17308224151844	4.15
1225	2017-02-04 12:00:00	2.86	4.15213829049451	4.23
1226	2017-02-04 12:10:00	3.12	4.18879020478639	4.77
1227	2017-02-04 12:20:00	3.12	4.61988653002899	4.27
1228	2017-02-04 12:30:00	3.18	4.35983247148184	2.58
1229	2017-02-04 12:40:00	3.26	4.4017203735297	4.38
1230	2017-02-04 12:50:00	3.08	4.45408025108953	4.31
1231	2017-02-04 13:00:00	3.48	4.01600260883895	5.9
1232	2017-02-04 13:10:00	3.26	4.04567320612286	4.54
1233	2017-02-04 13:20:00	3.3	4.47327887286147	3.15
1234	2017-02-04 13:30:00	3.44	4.22369678982628	4.6
1235	2017-02-04 13:40:00	3.37	4.27605666738611	3.21
1236	2017-02-04 13:50:00	3.46	4.3703044469938	3.9
1237	2017-02-04 14:00:00	3.49	3.92350015848325	3.63
1238	2017-02-04 14:10:00	3.53	3.98458668230305	4.25
1239	2017-02-04 14:20:00	3.49	3.93048147549123	3.63
1240	2017-02-04 14:30:00	3.44	3.92524548773525	5.6
1241	2017-02-04 14:40:00	3.35	4.45757090959352	2.13
1242	2017-02-04 14:50:00	3.32	3.93746279249921	3.71
1243	2017-02-04 15:00:00	3.67	4.04741853537485	1.48
1244	2017-02-04 15:10:00	3.51	5.30405559681077	1.38
1245	2017-02-04 15:20:00	3.68	4.73333293140862	3.54
1246	2017-02-04 15:30:00	3.58	4.6792277245968	2.54
1247	2017-02-04 15:40:00	3.56	3.65646478292812	2.02
1248	2017-02-04 15:50:00	3.35	4.81012741849637	4.54
1249	2017-02-04 16:00:00	3.57	4.73682358991261	4.75
1250	2017-02-04 16:10:00	3.45	4.69842634636874	4.77
1251	2017-02-04 16:20:00	3.91	4.73682358991261	4
1252	2017-02-04 16:30:00	3.53	4.78743813822045	3.83
1253	2017-02-04 16:40:00	3.45	4.5238934211693	5
1254	2017-02-04 16:50:00	3.96	4.34761516671787	2.44
1255	2017-02-04 17:00:00	3.81	4.5238934211693	4.02
1256	2017-02-04 17:10:00	4.27	4.34936049596987	0.92
1257	2017-02-04 17:20:00	3.72	4.53960138443725	4.52
1258	2017-02-04 17:30:00	3.49	4.55007335994922	2.9
1259	2017-02-04 17:40:00	3.59	4.23416876533824	3.65
1260	2017-02-04 17:50:00	3.5	4.45233492183753	4.13
1261	2017-02-04 18:00:00	3.23	4.36681378848981	5.54
1262	2017-02-04 18:10:00	3.49	4.63210383479295	5.13
1263	2017-02-04 18:20:00	3.36	4.44011761707357	4.42
1264	2017-02-04 18:30:00	3.4	4.20275283880235	3.13
1265	2017-02-04 18:40:00	3.26	3.82052573261559	1.88
1266	2017-02-04 18:50:00	3.21	5.01084028247572	3.81
1267	2017-02-04 19:00:00	3.16	4.39299372726973	2.08
1268	2017-02-04 19:10:00	3.13	4.04741853537485	2.48
1269	2017-02-04 19:20:00	3.07	4.22195146057428	2.88
1270	2017-02-04 19:30:00	3.08	4.22544211907827	2.52
1271	2017-02-04 19:40:00	3.31	4.33190720344993	3.94
1272	2017-02-04 19:50:00	3.26	4.35983247148184	2.52
1273	2017-02-04 20:00:00	3.55	4.69144502936076	2.15
1274	2017-02-04 20:10:00	3.35	4.76474885794452	2.15
1275	2017-02-04 20:20:00	3.54	3.22013246992954	0.88
1276	2017-02-04 20:30:00	3.31	3.93222680474322	4
1277	2017-02-04 20:40:00	3.27	3.71406064824393	2.75
1278	2017-02-04 20:50:00	3.08	4.02821991360291	2.27
1279	2017-02-04 21:00:00	3.06	4.18879020478639	4.48
1280	2017-02-04 21:10:00	3.06	4.43837228782158	3.13
1281	2017-02-04 21:20:00	2.99	4.41742833679765	1.4
1282	2017-02-04 21:30:00	3.09	1.12730816386314	1.54
1283	2017-02-04 21:40:00	3.08	1.01927228316469	1.4
1284	2017-02-04 21:50:00	2.79	0.77579885251148	2.27
1285	2017-02-04 22:00:00	2.71	0.758345559991536	1.81
1286	2017-02-04 22:10:00	2.41	0.622035345410779	2.27
1287	2017-02-04 22:20:00	2.71	0.20943951023932	2.5
1288	2017-02-04 22:30:00	2.57	0.559378025264183	2.08
1289	2017-02-04 22:40:00	2.69	1.46956723017923	2.33
1290	2017-02-04 22:50:00	2.33	2.34746784393237	1.81
1291	2017-02-04 23:00:00	2.26	2.37888377046827	2.42
1292	2017-02-04 23:10:00	2.17	2.65988178003936	1.5
1293	2017-02-04 23:20:00	2.16	2.87106661953067	2.54
1294	2017-02-04 23:30:00	1.96	2.7995081201989	1.81
1295	2017-02-04 23:40:00	1.77	2.62672052425147	2.31
1296	2017-02-04 23:50:00	1.98	2.771582852167	2.08
1297	2017-02-05 00:00:00	1.97	2.62672052425147	3.15
1298	2017-02-05 00:10:00	1.65	2.55690735417169	2.67
1299	2017-02-05 00:20:00	1.74	2.70351501133922	2.54
1300	2017-02-05 00:30:00	1.75	2.74540291338708	2.42
1301	2017-02-05 00:40:00	1.57	2.60403124397554	2.38
1302	2017-02-05 00:50:00	1.3	2.60054058547155	2.13
1303	2017-02-05 01:00:00	1.33	2.63893782901543	2.4
1304	2017-02-05 01:10:00	1.15	2.72969495011913	2.46
1305	2017-02-05 01:20:00	1.16	2.61450321948751	2.02
1306	2017-02-05 01:30:00	0.94	2.66162710929135	2.17
1307	2017-02-05 01:40:00	0.89	2.60054058547155	1.79
1308	2017-02-05 01:50:00	1.02	2.73318560862312	1.85
1309	2017-02-05 02:00:00	0.85	2.72620429161514	1.85
1310	2017-02-05 02:10:00	0.83	2.63893782901543	1.75
1311	2017-02-05 02:20:00	0.91	2.60577657322753	1.88
1312	2017-02-05 02:30:00	0.58	2.62846585350346	2
1313	2017-02-05 02:40:00	0.64	2.65988178003936	1.96
1314	2017-02-05 02:50:00	0.64	2.60054058547155	1.54
1315	2017-02-05 03:00:00	0.53	2.69653369433124	1.65
1316	2017-02-05 03:10:00	0.59	2.75762021815104	1.69
1317	2017-02-05 03:20:00	0.44	2.84314135149876	1.77
1318	2017-02-05 03:30:00	0.65	2.92866248484649	2.17
1319	2017-02-05 03:40:00	0.64	3.00894763043822	1.88
1320	2017-02-05 03:50:00	0.7	2.87804793653865	1.98
1321	2017-02-05 04:00:00	0.75	2.91993583858651	2.5
1322	2017-02-05 04:10:00	0.74	3.26900168898538	1.81
1323	2017-02-05 04:20:00	0.75	2.8012534494509	2.48
1324	2017-02-05 04:30:00	0.93	2.29859862487653	3.42
1325	2017-02-05 04:40:00	0.92	2.26194671058465	4.15
1326	2017-02-05 04:50:00	0.87	2.35619449019234	3.85
1327	2017-02-05 05:00:00	0.81	2.26892802759263	3.77
1328	2017-02-05 05:10:00	0.9	2.14675497995303	3.9
1329	2017-02-05 05:20:00	0.87	2.06821516361328	2.88
1330	2017-02-05 05:30:00	0.85	2.20260551601684	2.85
1331	2017-02-05 05:40:00	1.11	2.19911485751286	2.46
1332	2017-02-05 05:50:00	1	2.23053078404875	2.63
1333	2017-02-05 06:00:00	1.09	2.3090706003885	2.1
1334	2017-02-05 06:10:00	1.24	2.44869694054804	2.77
1335	2017-02-05 06:20:00	1.13	2.30383461263252	2.92
1336	2017-02-05 06:30:00	1.18	2.29161730786856	2.58
1337	2017-02-05 06:40:00	1.29	2.47138622082397	1.9
1338	2017-02-05 06:50:00	1.39	2.67558974330731	1.5
1339	2017-02-05 07:00:00	1.38	2.40680903850018	1.38
1340	2017-02-05 07:10:00	1.3	2.6773350725593	2.25
1341	2017-02-05 07:20:00	1.13	2.61275789023551	2.52
1342	2017-02-05 07:30:00	1.33	2.53945406165175	1.96
1343	2017-02-05 07:40:00	1.35	2.66511776779534	1.73
1344	2017-02-05 07:50:00	1.36	2.7995081201989	1.96
1345	2017-02-05 08:00:00	1.24	2.64242848751942	1.54
1346	2017-02-05 08:10:00	1.34	2.35270383168836	1.46
1347	2017-02-05 08:20:00	1.52	2.22529479629277	4.13
1348	2017-02-05 08:30:00	1.3	2.25322006432468	5.21
1349	2017-02-05 08:40:00	1.24	2.33001455141243	5.83
1350	2017-02-05 08:50:00	1.02	2.58134196369961	6.71
1351	2017-02-05 09:00:00	0.92	2.32826922216044	6.75
1352	2017-02-05 09:10:00	0.93	2.57959663444762	5.48
1353	2017-02-05 09:20:00	1.01	2.44695161129605	4.88
1354	2017-02-05 09:30:00	1.11	2.51851011062782	5.08
1355	2017-02-05 09:40:00	1.1	2.41379035550816	4.4
1356	2017-02-05 09:50:00	1.11	2.42251700176813	6.23
1357	2017-02-05 10:00:00	1.2	2.50454747661186	5.56
1358	2017-02-05 10:10:00	1.15	2.36666646570431	5.4
1359	2017-02-05 10:20:00	0.91	2.29510796637254	5.67
1360	2017-02-05 10:30:00	0.97	2.4015730507442	4.85
1361	2017-02-05 10:40:00	1.11	2.57436064669164	4.4
1362	2017-02-05 10:50:00	1.08	2.34397718542838	3.27
1363	2017-02-05 11:00:00	1.05	2.45567825755602	4.19
1364	2017-02-05 11:10:00	0.97	2.37888377046827	3.6
1365	2017-02-05 11:20:00	1	2.35968514869633	2.94
1366	2017-02-05 11:30:00	1	2.28289066160858	2.94
1367	2017-02-05 11:40:00	1.26	1.94255145746969	2
1368	2017-02-05 11:50:00	1.2	1.89368223841385	2.65
1369	2017-02-05 12:00:00	1.47	2.12581102892909	3.06
1370	2017-02-05 12:10:00	1.39	2.13104701668508	2.4
1371	2017-02-05 12:20:00	1.22	2.0315632493214	2.38
1372	2017-02-05 12:30:00	1.52	1.82386906833407	2.69
1373	2017-02-05 12:40:00	1.42	1.7837264955382	2.15
1374	2017-02-05 12:50:00	1.5	1.9704767255016	3.06
1375	2017-02-05 13:00:00	1.47	2.01236462754946	3.06
1376	2017-02-05 13:10:00	1.2	2.17468024798493	3.27
1377	2017-02-05 13:20:00	1.41	2.06821516361328	3.46
1378	2017-02-05 13:30:00	1.46	2.17118958948095	3.58
1379	2017-02-05 13:40:00	1.47	2.03330857857339	4.77
1380	2017-02-05 13:50:00	1.05	2.26718269834063	4.44
1381	2017-02-05 14:00:00	1.21	2.17293491873294	4.04
1382	2017-02-05 14:10:00	0.96	2.05076187109334	4.71
1383	2017-02-05 14:20:00	0.92	2.20260551601684	4.83
1384	2017-02-05 14:30:00	0.98	2.07868713912525	4.46
1385	2017-02-05 14:40:00	0.83	2.16595360172496	5.17
1386	2017-02-05 14:50:00	0.55	2.12755635818109	5.75
1387	2017-02-05 15:00:00	0.6	2.0612338466053	4.54
1388	2017-02-05 15:10:00	0.33	1.89368223841385	5.44
1389	2017-02-05 15:20:00	0.37	1.94255145746969	5.1
1390	2017-02-05 15:30:00	0.42	2.1851522234969	5.4
1391	2017-02-05 15:40:00	0.33	2.01061929829747	4.52
1392	2017-02-05 15:50:00	0.28	2.0001473227855	5.54
1393	2017-02-05 16:00:00	0.24	2.08217779762924	4.48
1394	2017-02-05 16:10:00	0.33	2.2479840765687	3.85
1395	2017-02-05 16:20:00	0.61	1.93207948195772	4.25
1396	2017-02-05 16:30:00	0.51	2.05599785884932	4.65
1397	2017-02-05 16:40:00	0.46	2.06996049286527	3.9
1398	2017-02-05 16:50:00	0.65	2.17991623574092	6.02
1399	2017-02-05 17:00:00	0.55	2.16071761396898	5.48
1401	2017-02-05 17:20:00	0.66	2.10835773640915	4.96
1402	2017-02-05 17:30:00	0.79	2.15722695546499	5.25
1403	2017-02-05 17:40:00	0.61	2.10835773640915	6.08
1404	2017-02-05 17:50:00	0.52	1.87971960439789	5.13
1405	2017-02-05 18:00:00	0.42	1.97396738400559	5.73
1406	2017-02-05 18:10:00	0.46	1.93207948195772	6.17
1407	2017-02-05 18:20:00	0.56	2.01236462754946	5.85
1408	2017-02-05 18:30:00	0.42	1.85004900711399	4.27
1409	2017-02-05 18:40:00	0.36	1.99665666428151	5.17
1410	2017-02-05 18:50:00	0.21	2.0018926520375	5.21
1411	2017-02-05 19:00:00	0.15	1.69122404518251	4.69
1412	2017-02-05 19:10:00	0.24	2.1240656996771	5.44
1413	2017-02-05 19:20:00	0.24	1.80816110506613	5.02
1414	2017-02-05 19:30:00	0.14	2.13802833369305	5.1
1415	2017-02-05 19:40:00	0.1	1.84481301935801	4.54
1416	2017-02-05 19:50:00	0.14	1.91637151868977	5.21
1417	2017-02-05 20:00:00	0.05	2.07345115136926	6.27
1418	2017-02-05 20:10:00	0.02	1.94429678672168	5.69
1419	2017-02-05 20:20:00	0.01	2.01236462754946	5.25
1420	2017-02-05 20:30:00	0.19	1.85004900711399	6.58
1421	2017-02-05 20:40:00	0.02	1.92858882345373	6.96
1422	2017-02-05 20:50:00	0.01	2.04378055408536	4.21
1423	2017-02-05 21:00:00	0	2.23925743030872	4.17
1424	2017-02-05 21:10:00	-0.01	2.23751210105673	6.67
1425	2017-02-05 21:20:00	-0.01	2.26194671058465	6.94
1426	2017-02-05 21:30:00	0	2.35270383168836	5.13
1427	2017-02-05 21:40:00	0.14	2.1240656996771	7.04
1428	2017-02-05 21:50:00	-0.13	2.17118958948095	6.27
1429	2017-02-05 22:00:00	-0.04	2.13802833369305	7.54
1430	2017-02-05 22:10:00	0.12	2.22529479629277	7.17
1431	2017-02-05 22:20:00	-0.09	1.95127810372966	6.6
1432	2017-02-05 22:30:00	0.06	2.16595360172496	6.67
1433	2017-02-05 22:40:00	-0.09	2.153736296961	7.46
1434	2017-02-05 22:50:00	-0.18	2.11882971192112	6.77
1435	2017-02-05 23:00:00	-0.18	2.14500965070103	7.06
1436	2017-02-05 23:10:00	-0.1	2.17118958948095	7.4
1437	2017-02-05 23:20:00	-0.08	1.92684349420174	7.65
1438	2017-02-05 23:30:00	-0.12	2.11882971192112	6.63
1439	2017-02-05 23:40:00	-0.13	2.01410995680146	5.58
1440	2017-02-05 23:50:00	-0.13	1.83259571459405	5.83
1441	2017-02-06 00:00:00	-0.09	1.9093902016818	6.02
1442	2017-02-06 00:10:00	-0.04	2.04552588333735	7.17
1443	2017-02-06 00:20:00	-0.09	2.10835773640915	6.5
1444	2017-02-06 00:30:00	0	2.0001473227855	5.9
1445	2017-02-06 00:40:00	-0.19	1.96524073774561	7.33
1446	2017-02-06 00:50:00	-0.18	2.09614043164519	6.15
1447	2017-02-06 01:00:00	-0.19	1.7837264955382	5.42
1448	2017-02-06 01:10:00	-0.18	1.94778744522567	5.08
1449	2017-02-06 01:20:00	-0.24	1.82735972683806	5.5
1450	2017-02-06 01:30:00	-0.13	1.82910505609006	5.31
1451	2017-02-06 01:40:00	-0.22	1.90066355542183	4.71
1452	2017-02-06 01:50:00	-0.23	1.96000474998963	5.21
1453	2017-02-06 02:00:00	-0.14	2.00538331054148	4.21
1454	2017-02-06 02:10:00	-0.18	1.76452787376627	4.19
1455	2017-02-06 02:20:00	-0.12	1.71565865471043	4.21
1456	2017-02-06 02:30:00	-0.17	1.80816110506613	4.1
1457	2017-02-06 02:40:00	-0.04	1.77150919077424	3.6
1458	2017-02-06 02:50:00	-0.03	1.84306769010601	3.19
1459	2017-02-06 03:00:00	-0.22	1.85353966561798	2.69
1460	2017-02-06 03:10:00	-0.08	2.13104701668508	3.5
1461	2017-02-06 03:20:00	0.05	2.04028989558137	4.1
1462	2017-02-06 03:30:00	0.06	2.03854456632938	4.48
1463	2017-02-06 03:40:00	0.05	1.79594380030217	3.79
1464	2017-02-06 03:50:00	-0.1	2.06821516361328	3.46
1465	2017-02-06 04:00:00	0.09	2.33525053916841	3.5
1466	2017-02-06 04:10:00	-0.05	2.2776546738526	3.38
1467	2017-02-06 04:20:00	0	2.28638132011257	2.77
1468	2017-02-06 04:30:00	0.09	2.08217779762924	3.48
1469	2017-02-06 04:40:00	0.19	2.18166156499291	3.06
1470	2017-02-06 04:50:00	0.14	2.05948851735331	3.73
1471	2017-02-06 05:00:00	0.18	2.0315632493214	3.88
1472	2017-02-06 05:10:00	0.14	1.9704767255016	3.02
1473	2017-02-06 05:20:00	0.14	1.97920337176157	4.15
1474	2017-02-06 05:30:00	0.15	1.94604211597368	3.73
1475	2017-02-06 05:40:00	0.06	2.02458193231342	3.33
1476	2017-02-06 05:50:00	0.14	1.95825942073764	2.15
1477	2017-02-06 06:00:00	0.19	2.09090444388921	2.46
1478	2017-02-06 06:10:00	0.1	1.95127810372966	2.13
1479	2017-02-06 06:20:00	0.01	1.45560459616327	1.38
1480	2017-02-06 06:30:00	0.05	2.06996049286527	2.21
1481	2017-02-06 06:40:00	0.01	1.52716309549504	1.23
1482	2017-02-06 06:50:00	0.08	2.08392312688123	0.56
1483	2017-02-06 07:00:00	-0.09	1.71565865471043	0.81
1484	2017-02-06 07:10:00	-0.19	4.59021593274509	0.75
1485	2017-02-06 07:20:00	-0.09	4.7699848457005	0.33
1486	2017-02-06 07:30:00	-0.09	4.70017167562073	1.29
1487	2017-02-06 07:40:00	0	4.65828377357287	1.21
1488	2017-02-06 07:50:00	-0.05	4.26907535037813	1.65
1489	2017-02-06 08:00:00	-0.05	4.03869188911488	4.35
1490	2017-02-06 08:10:00	-0.18	4.0613811693908	4.48
1491	2017-02-06 08:20:00	-0.27	4.25685804561417	3.56
1492	2017-02-06 08:30:00	-0.17	4.44535360482956	3.25
1493	2017-02-06 08:40:00	-0.13	4.22544211907827	4.21
1494	2017-02-06 08:50:00	-0.23	4.30398193541802	3.75
1495	2017-02-06 09:00:00	-0.13	4.31619924018198	3.04
1496	2017-02-06 09:10:00	-0.17	4.31270858167799	3.81
1497	2017-02-06 09:20:00	-0.11	4.42790031230961	3.35
1498	2017-02-06 09:30:00	-0.22	4.25336738711018	2.77
1499	2017-02-06 09:40:00	-0.13	4.41568300754565	3.48
1500	2017-02-06 09:50:00	-0.1	4.32318055718995	3.08
1501	2017-02-06 10:00:00	-0.17	4.70366233412472	2.58
1502	2017-02-06 10:10:00	0.04	4.48200551912144	3.02
1503	2017-02-06 10:20:00	-0.05	4.51167611640534	3.94
1504	2017-02-06 10:30:00	-0.04	4.54483737219323	3.9
1505	2017-02-06 10:40:00	0.13	4.64955712731289	3.6
1506	2017-02-06 10:50:00	0.01	4.7106436511327	4.02
1507	2017-02-06 11:00:00	0.18	4.55356401845321	3.85
1508	2017-02-06 11:10:00	0.33	4.60243323750905	3.85
1509	2017-02-06 11:20:00	0.38	4.33190720344993	4.19
1510	2017-02-06 11:30:00	0.61	4.80663675999238	3.94
1511	2017-02-06 11:40:00	0.78	4.28827397215007	4.52
1512	2017-02-06 11:50:00	0.82	4.48724150687742	3.79
1513	2017-02-06 12:00:00	0.83	4.3406338497099	4.46
1514	2017-02-06 12:10:00	1.11	4.55007335994922	4.06
1515	2017-02-06 12:20:00	1.1	4.46978821435748	4.44
1516	2017-02-06 12:30:00	0.98	4.45408025108953	3.73
1517	2017-02-06 12:40:00	1.3	4.58148928648512	3.71
1518	2017-02-06 12:50:00	1.39	4.48724150687742	4.6
1519	2017-02-06 13:00:00	1.52	4.72286095589666	3.83
1520	2017-02-06 13:10:00	1.73	4.78045682121247	5.02
1521	2017-02-06 13:20:00	1.65	4.67573706609281	4.06
1522	2017-02-06 13:30:00	1.6	4.68969970010876	4.5
1523	2017-02-06 13:40:00	1.83	4.47676953136546	3.63
1524	2017-02-06 13:50:00	2.37	4.10152374218667	3.31
1525	2017-02-06 14:00:00	2.2	4.22195146057428	2.19
1526	2017-02-06 14:10:00	2.42	4.23067810683425	3.83
1527	2017-02-06 14:20:00	2.79	4.10675972994266	4.21
1528	2017-02-06 14:30:00	2.21	4.48026018986944	5.83
1529	2017-02-06 14:40:00	2.11	4.24115008234622	6.35
1530	2017-02-06 14:50:00	1.99	4.40695636128568	3.85
1531	2017-02-06 15:00:00	2	4.29001930140206	6.1
1532	2017-02-06 15:10:00	2.54	4.76300352869252	5.77
1533	2017-02-06 15:20:00	2.93	4.24115008234622	5.63
1534	2017-02-06 15:30:00	2.28	4.30398193541802	5.15
1535	2017-02-06 15:40:00	2.73	4.25511271636218	3.69
1536	2017-02-06 15:50:00	2.57	4.27082067963012	6.15
1537	2017-02-06 16:00:00	2.56	4.50294947014537	4.23
1538	2017-02-06 16:10:00	2.4	4.34761516671787	4.83
1539	2017-02-06 16:20:00	2.97	4.16959158301445	3.63
1540	2017-02-06 16:30:00	2.76	4.79616478448042	4.88
1541	2017-02-06 16:40:00	2.51	4.85026999129224	4.88
1542	2017-02-06 16:50:00	2.23	4.72984227290463	5.85
1543	2017-02-06 17:00:00	2.6	4.74380490692059	5.13
1544	2017-02-06 17:10:00	2.88	4.5867252742411	4.83
1545	2017-02-06 17:20:00	2.66	4.72809694365264	5.58
1546	2017-02-06 17:30:00	2.87	4.57625329872913	5.65
1547	2017-02-06 17:40:00	3.29	4.43662695856959	4.81
1548	2017-02-06 17:50:00	2.42	4.70540766337671	5.79
1549	2017-02-06 18:00:00	2.35	4.64257581030492	6.31
1550	2017-02-06 18:10:00	2.38	4.64955712731289	5.06
1551	2017-02-06 18:20:00	2.59	4.53436539668127	5.29
1552	2017-02-06 18:30:00	2.48	4.61290521302101	3.29
1553	2017-02-06 18:40:00	2.84	4.33365253270192	5.92
1554	2017-02-06 18:50:00	2.93	4.75776754093654	5.69
1555	2017-02-06 19:00:00	2.84	4.44011761707357	6.48
1556	2017-02-06 19:10:00	2.71	4.29001930140206	5.35
1557	2017-02-06 19:20:00	2.98	4.49073216538141	5.9
1558	2017-02-06 19:30:00	2.71	4.34586983746588	5.4
1559	2017-02-06 19:40:00	2.47	4.35285115447386	7.71
1560	2017-02-06 19:50:00	2.57	4.44535360482956	6.46
1561	2017-02-06 20:00:00	2.62	4.51516677490933	6.85
1562	2017-02-06 20:10:00	2.55	4.36332312998582	6.31
1563	2017-02-06 20:20:00	2.42	4.4017203735297	8.04
1564	2017-02-06 20:30:00	2.32	4.37379510549779	8.29
1565	2017-02-06 20:40:00	2.33	4.2167154728183	8.12
1566	2017-02-06 20:50:00	2.16	4.3720497762458	7.65
1567	2017-02-06 21:00:00	2.16	4.40695636128568	8.98
1568	2017-02-06 21:10:00	2.34	4.26034870411816	8.85
1569	2017-02-06 21:20:00	2.02	4.25336738711018	8.92
1570	2017-02-06 21:30:00	2.02	4.39648438577372	8.94
1571	2017-02-06 21:40:00	2.11	4.35459648372585	6.25
1572	2017-02-06 21:50:00	2.03	4.67573706609281	4.48
1573	2017-02-06 22:00:00	1.86	4.55356401845321	7.25
1574	2017-02-06 22:10:00	1.84	4.5238934211693	7.48
1575	2017-02-06 22:20:00	1.59	4.75776754093654	5.58
1576	2017-02-06 22:30:00	1.74	4.44709893408155	6.94
1577	2017-02-06 22:40:00	1.75	4.26034870411816	4.75
1578	2017-02-06 22:50:00	1.67	4.6792277245968	7.1
1579	2017-02-06 23:00:00	1.5	4.54658270144523	4.73
1580	2017-02-06 23:10:00	1.62	4.55356401845321	4.58
1581	2017-02-06 23:20:00	1.37	5.20980781720307	4.08
1582	2017-02-06 23:30:00	1.38	4.49945881164138	4.79
1583	2017-02-06 23:40:00	1.51	4.67573706609281	4.35
1584	2017-02-06 23:50:00	1.47	4.55705467695719	2.92
1585	2017-02-07 00:00:00	1.38	4.51342144565734	2.88
1586	2017-02-07 00:10:00	1.38	4.73507826066062	1.92
1587	2017-02-07 00:20:00	1.34	4.39822971502571	4
1588	2017-02-07 00:30:00	1.28	4.07883446191075	3.69
1589	2017-02-07 00:40:00	1.47	4.20798882655833	6.54
1590	2017-02-07 00:50:00	1.48	5.68802803224952	3.33
1591	2017-02-07 01:00:00	1.32	4.2795473258901	2.96
1592	2017-02-07 01:10:00	1.5	5.62345084992573	1.79
1593	2017-02-07 01:20:00	1.52	4.85550597904822	1.73
1594	2017-02-07 01:30:00	1.51	3.27423767674136	1.54
1595	2017-02-07 01:40:00	1.6	3.53429173528852	1.1
1596	2017-02-07 01:50:00	1.75	5.65661210571362	5.48
1597	2017-02-07 02:00:00	1.65	4.4017203735297	1.88
1598	2017-02-07 02:10:00	1.9	3.94269878025519	1.67
1599	2017-02-07 02:20:00	1.88	3.86241363466345	1.81
1600	2017-02-07 02:30:00	1.89	3.85717764690747	2.67
1601	2017-02-07 02:40:00	1.75	3.02291026445418	2.83
1602	2017-02-07 02:50:00	1.89	1.46433124242324	3.42
1603	2017-02-07 03:00:00	1.84	4.12944901021858	4.69
1604	2017-02-07 03:10:00	1.93	2.4329889772801	3.9
1605	2017-02-07 03:20:00	1.88	1.72089464246641	2.81
1606	2017-02-07 03:30:00	1.74	4.33016187419793	0.92
1607	2017-02-07 03:40:00	1.73	5.79623844587317	5.08
1608	2017-02-07 03:50:00	1.78	4.55880000620919	0.88
1609	2017-02-07 04:00:00	1.6	3.24631240870945	1.15
1610	2017-02-07 04:10:00	1.66	4.00553063332699	2.69
1611	2017-02-07 04:20:00	1.84	5.57458163086989	6.54
1612	2017-02-07 04:30:00	1.84	5.99346065134853	3.48
1613	2017-02-07 04:40:00	1.93	5.56236432610593	4.42
1614	2017-02-07 04:50:00	1.89	5.9411007737887	5.23
1615	2017-02-07 05:00:00	1.89	3.5395277230445	2.96
1616	2017-02-07 05:10:00	1.88	5.47509786350621	4.71
1617	2017-02-07 05:20:00	1.65	5.67232006898157	4.33
1618	2017-02-07 05:30:00	1.65	5.00211363621575	7.15
1619	2017-02-07 05:40:00	1.98	4.08756110817072	6.98
1620	2017-02-07 05:50:00	1.7	5.33547152334666	6.48
1621	2017-02-07 06:00:00	1.74	6.11388836973614	5.52
1622	2017-02-07 06:10:00	1.95	4.79441945522842	4.88
1623	2017-02-07 06:20:00	1.77	5.93237412752873	6.1
1624	2017-02-07 06:30:00	1.72	5.86256095744895	3.63
1625	2017-02-07 06:40:00	1.78	6.13657765001206	4.21
1626	2017-02-07 06:50:00	1.71	6.1261056745001	3.08
1627	2017-02-07 07:00:00	1.81	2.33350520991642	2
1628	2017-02-07 07:10:00	1.82	1.88844625065786	2.17
1629	2017-02-07 07:20:00	1.81	4.11374104695063	2.94
1630	2017-02-07 07:30:00	1.82	4.1538836197465	2.23
1631	2017-02-07 07:40:00	1.99	2.51501945212383	3.63
1632	2017-02-07 07:50:00	1.91	1.47131255943122	2.9
1633	2017-02-07 08:00:00	1.9	3.28994564000931	7.1
1634	2017-02-07 08:10:00	1.91	3.00371164268224	3.9
1635	2017-02-07 08:20:00	1.91	5.59727091114581	6.06
1636	2017-02-07 08:30:00	2.15	5.39481271791447	4.6
1637	2017-02-07 08:40:00	1.97	0.420798882655833	7.65
1638	2017-02-07 08:50:00	2.04	3.57443430808439	4.98
1639	2017-02-07 09:00:00	2.25	3.52556508902855	3
1640	2017-02-07 09:10:00	2.21	0.385368698840348	3.25
1641	2017-02-07 09:20:00	2.02	3.12239403181786	1.48
1642	2017-02-07 09:30:00	2.1	3.76118453804778	5.19
1643	2017-02-07 09:40:00	2.11	3.60759556387228	2.65
1644	2017-02-07 09:50:00	2.29	5.65835743496562	2.06
1645	2017-02-07 10:00:00	2.24	4.05963584013881	4.44
1646	2017-02-07 10:10:00	2.19	3.2306044454415	2.58
1647	2017-02-07 10:20:00	2.44	3.46273323595675	4.27
1648	2017-02-07 10:30:00	2.34	0.485725130830022	1.69
1649	2017-02-07 10:40:00	2.42	4.86946861306418	3.42
1650	2017-02-07 10:50:00	2.24	5.46113522949026	6.13
1651	2017-02-07 11:00:00	2.39	5.12952267161133	3.04
1652	2017-02-07 11:10:00	2.49	3.44004395568082	4.71
1653	2017-02-07 11:20:00	2.38	3.51334778426459	3.73
1654	2017-02-07 11:30:00	2.43	6.08247244320024	5.88
1655	2017-02-07 11:40:00	2.52	3.81005375710362	3.71
1656	2017-02-07 11:50:00	2.39	1.61093889959077	3.48
1657	2017-02-07 12:00:00	2.49	3.57617963733638	3.94
1658	2017-02-07 12:10:00	2.63	3.65471945367613	3.25
1659	2017-02-07 12:20:00	2.48	6.11912435749212	1.9
1660	2017-02-07 12:30:00	2.62	4.74205957766859	3.46
1661	2017-02-07 12:40:00	2.76	3.01418361819421	5.33
1662	2017-02-07 12:50:00	2.58	0.76026542216873	3.15
1663	2017-02-07 13:00:00	2.66	3.52905574753253	2.58
1664	2017-02-07 13:10:00	2.7	1.83085038534205	2.04
1665	2017-02-07 13:20:00	2.66	1.33936566798045	1.67
1666	2017-02-07 13:30:00	2.93	5.90793951800081	2.9
1667	2017-02-07 13:40:00	2.79	1.08350039963808	2.42
1668	2017-02-07 13:50:00	3.02	3.11366738555788	2.46
1669	2017-02-07 14:00:00	2.84	5.68802803224952	4.17
1670	2017-02-07 14:10:00	2.88	3.42259066316088	3.56
1671	2017-02-07 14:20:00	2.93	4.29176463065406	5.31
1672	2017-02-07 14:30:00	2.92	0.649786080517489	3.54
1673	2017-02-07 14:40:00	3.11	3.74024058702385	2.17
1674	2017-02-07 14:50:00	3.16	3.84146968363952	2.94
1675	2017-02-07 15:00:00	3.12	3.54650904005248	6.46
1676	2017-02-07 15:10:00	3.02	2.54469004940773	2.56
1677	2017-02-07 15:20:00	3.01	2.47313155007596	2.15
1678	2017-02-07 15:30:00	3.08	3.00545697193423	4.08
1679	2017-02-07 15:40:00	3.07	3.90430153671131	3.08
1680	2017-02-07 15:50:00	3.23	4.41917366604964	1.79
1681	2017-02-07 16:00:00	3.28	5.64439480094966	4.69
1682	2017-02-07 16:10:00	3.48	2.88677458279862	2.73
1683	2017-02-07 16:20:00	3.43	2.26194671058465	1.75
1684	2017-02-07 16:30:00	3.43	1.94953277447767	4.31
1685	2017-02-07 16:40:00	3.34	0.11082840750164	3.44
1686	2017-02-07 16:50:00	3.33	1.49400183970715	3.38
1687	2017-02-07 17:00:00	3.36	2.96705972839036	3.81
1688	2017-02-07 17:10:00	3.62	4.3703044469938	4.46
1689	2017-02-07 17:20:00	3.55	4.06836248639878	5.25
1690	2017-02-07 17:30:00	3.47	2.80474410795489	4.94
1691	2017-02-07 17:40:00	3.6	3.64424747816416	5.4
1692	2017-02-07 17:50:00	3.8	1.64759081388265	3.46
1693	2017-02-07 18:00:00	3.85	3.57967029584037	3.46
1694	2017-02-07 18:10:00	3.66	0.889070720965911	2.56
1695	2017-02-07 18:20:00	3.77	2.88502925354663	2.75
1696	2017-02-07 18:30:00	3.84	4.18006355852642	2.46
1697	2017-02-07 18:40:00	3.74	4.17657290002243	6.06
1698	2017-02-07 18:50:00	3.61	4.30223660616602	3.94
1699	2017-02-07 19:00:00	3.66	4.50644012864936	4.63
1700	2017-02-07 19:10:00	3.64	4.34412450821389	2.96
1701	2017-02-07 19:20:00	3.73	2.9862583501623	1.88
1702	2017-02-07 19:30:00	3.7	4.01949326734294	5.6
1703	2017-02-07 19:40:00	3.36	3.44178928493282	4.83
1704	2017-02-07 19:50:00	3.29	3.65297412442413	2.42
1705	2017-02-07 20:00:00	3.29	3.6023595761163	2.13
1706	2017-02-07 20:10:00	3.01	4.31794456943397	3.25
1707	2017-02-07 20:20:00	2.85	4.31968989868597	7.75
1708	2017-02-07 20:30:00	2.76	4.04043721836687	8.44
1709	2017-02-07 20:40:00	2.73	3.52381975977655	6.35
1710	2017-02-07 20:50:00	3.05	5.80845575063713	5.65
1711	2017-02-07 21:00:00	3	3.07003415425803	4.88
1712	2017-02-07 21:10:00	2.96	4.24987672860619	7.6
1713	2017-02-07 21:20:00	3.07	4.32841654494594	6.94
1714	2017-02-07 21:30:00	3.24	4.40346570278169	9.71
1715	2017-02-07 21:40:00	3.21	4.65130245656489	6.71
1716	2017-02-07 21:50:00	3.41	4.44884426333355	8.25
1717	2017-02-07 22:00:00	3.16	4.37554043474978	7.29
1718	2017-02-07 22:10:00	3.25	4.4628068973495	6.1
1719	2017-02-07 22:20:00	3.32	4.6478117980609	7.65
1720	2017-02-07 22:30:00	3.4	4.38601241026175	7.35
1721	2017-02-07 22:40:00	3.09	4.26558469187414	5.92
1722	2017-02-07 22:50:00	3.1	4.07010781565078	5.96
1723	2017-02-07 23:00:00	3	4.5849799449891	8.19
1724	2017-02-07 23:10:00	3.19	4.41568300754565	7.63
1725	2017-02-07 23:20:00	3.19	4.2463860701022	6.83
1726	2017-02-07 23:30:00	3.34	4.22893277758226	5.5
1727	2017-02-07 23:40:00	3.29	4.23242343608625	6.27
1728	2017-02-07 23:50:00	3.1	4.24115008234622	6.88
1729	2017-02-08 00:00:00	2.99	4.07185314490277	4.69
1730	2017-02-08 00:10:00	3.14	4.07010781565078	4.67
1731	2017-02-08 00:20:00	3.02	4.38601241026175	6.5
1732	2017-02-08 00:30:00	2.95	4.34237917896189	5.5
1733	2017-02-08 00:40:00	3.1	4.05963584013881	5.77
1734	2017-02-08 00:50:00	3.14	4.01251195033496	5.48
1735	2017-02-08 01:00:00	3.28	4.30049127691403	5.9
1736	2017-02-08 01:10:00	3.25	4.2463860701022	6.83
1737	2017-02-08 01:20:00	3.34	4.02821991360291	5.08
1738	2017-02-08 01:30:00	3.33	4.4331363000656	2.56
1739	2017-02-08 01:40:00	3.44	4.1242130224626	5.65
1740	2017-02-08 01:50:00	3.34	0.448200551912144	4.88
1741	2017-02-08 02:00:00	3.39	0.873537290623162	1.33
1742	2017-02-08 02:10:00	3.42	5.5710909723659	4.42
1743	2017-02-08 02:20:00	3.52	3.64424747816416	3.58
1744	2017-02-08 02:30:00	3.28	5.54491103358598	4.4
1745	2017-02-08 02:40:00	3.27	4.22893277758226	4.1
1746	2017-02-08 02:50:00	3.39	4.83805268652828	6.58
1747	2017-02-08 03:00:00	3.37	3.60934089312427	4.1
1748	2017-02-08 03:10:00	3.39	3.48716784548467	4.25
1749	2017-02-08 03:20:00	3.48	3.70009801422798	2.5
1750	2017-02-08 03:30:00	3.39	2.53421807389577	1.98
1751	2017-02-08 03:40:00	3.19	3.05956217874606	5.19
1752	2017-02-08 03:50:00	3.1	3.70882466048795	4.96
1753	2017-02-08 04:00:00	3.24	0.648215284190694	3.58
1754	2017-02-08 04:10:00	3.38	3.81878040336359	3.79
1755	2017-02-08 04:20:00	3.52	3.16777259236971	4.71
1756	2017-02-08 04:30:00	3.57	4.33016187419793	3.85
1757	2017-02-08 04:40:00	3.52	4.22544211907827	6.42
1758	2017-02-08 04:50:00	3.57	2.24274808881271	4.75
1759	2017-02-08 05:00:00	3.57	3.48716784548467	5.94
1760	2017-02-08 05:10:00	3.56	0.167202542341057	4.75
1761	2017-02-08 05:20:00	3.6	2.93564380185446	1.6
1762	2017-02-08 05:30:00	3.59	6.00916861461648	2.17
1763	2017-02-08 05:40:00	3.71	0.474904089467657	2.38
1764	2017-02-08 05:50:00	3.66	3.80830842785163	6.4
1765	2017-02-08 06:00:00	3.76	1.12713363093794	3.85
1766	2017-02-08 06:10:00	3.66	1.79070781254618	3.13
1767	2017-02-08 06:20:00	3.57	3.76642052580376	3.44
1768	2017-02-08 06:30:00	3.47	3.27772833524535	2.81
1769	2017-02-08 06:40:00	3.46	3.59363292985632	2.77
1770	2017-02-08 06:50:00	3.44	0.964643477577266	3.5
1771	2017-02-08 07:00:00	3.42	2.31779724664847	6.08
1772	2017-02-08 07:10:00	3.4	1.56381500978692	7.25
1773	2017-02-08 07:20:00	3.53	1.537635071007	2.08
1774	2017-02-08 07:30:00	3.47	1.73660260573436	3.98
1775	2017-02-08 07:40:00	3.56	3.58665161284835	6.85
1776	2017-02-08 07:50:00	3.66	3.34754150532512	3.13
1777	2017-02-08 08:00:00	3.65	6.22908010036776	3.5
1778	2017-02-08 08:10:00	3.58	5.34594349885863	3.25
1779	2017-02-08 08:20:00	3.48	3.69311669722	4.94
1780	2017-02-08 08:30:00	3.53	5.18711853692715	4.6
1781	2017-02-08 08:40:00	3.67	2.7995081201989	2.1
1782	2017-02-08 08:50:00	3.71	3.65995544143211	3.56
1783	2017-02-08 09:00:00	3.73	5.98473400508855	4.21
1784	2017-02-08 09:10:00	3.62	1.14860118073747	1.5
1785	2017-02-08 09:20:00	3.94	1.61268422884276	3.71
1786	2017-02-08 09:30:00	3.79	4.02472925509892	5.23
1787	2017-02-08 09:40:00	3.74	3.52556508902855	2.25
1788	2017-02-08 09:50:00	3.84	2.64417381677141	4.38
1789	2017-02-08 10:00:00	3.65	4.38601241026175	3.9
1790	2017-02-08 10:10:00	3.77	3.68439005096003	4.15
1791	2017-02-08 10:20:00	3.78	2.02458193231342	0.88
1792	2017-02-08 10:30:00	3.82	1.07145762779932	4.21
1793	2017-02-08 10:40:00	3.79	6.16973890579995	3.17
1794	2017-02-08 10:50:00	3.75	1.58301363155886	4.48
1795	2017-02-08 11:00:00	3.79	3.60934089312427	3.71
1796	2017-02-08 11:10:00	3.75	4.57799862798113	2.63
1797	2017-02-08 11:20:00	3.83	5.84161700642502	7.29
1798	2017-02-08 11:30:00	3.95	4.7106436511327	4.35
1799	2017-02-08 11:40:00	3.9	5.34768882811063	2.13
1800	2017-02-08 11:50:00	3.99	4.28478331364608	4.13
1801	2017-02-08 12:00:00	3.97	5.17490123216319	2.5
1802	2017-02-08 12:10:00	3.98	4.36157780073383	3.4
1803	2017-02-08 12:20:00	4.17	1.77150919077424	1.23
1804	2017-02-08 12:30:00	4.09	4.56927198172115	2.21
1805	2017-02-08 12:40:00	4.16	4.36157780073383	0.92
1806	2017-02-08 12:50:00	4.2	5.71769862953342	3.98
1807	2017-02-08 13:00:00	4.14	5.27962098728285	3
1808	2017-02-08 13:10:00	4.16	5.31627290157473	2.71
1809	2017-02-08 13:20:00	4.28	6.26747734391164	3.31
1810	2017-02-08 13:30:00	4.38	4.87470460082016	3.27
1811	2017-02-08 13:40:00	4.39	5.52047642405806	4.21
1812	2017-02-08 13:50:00	4.66	6.11214304048414	3.94
1813	2017-02-08 14:00:00	5.16	0.0413643032722656	2.85
1814	2017-02-08 14:10:00	5.13	3.10494073929791	2.65
1815	2017-02-08 14:20:00	5.36	0.453087473817728	2.27
1816	2017-02-08 14:30:00	5.3	5.6618480934696	2.75
1817	2017-02-08 14:40:00	5.15	5.19060919543114	3.06
1818	2017-02-08 14:50:00	5.22	5.61996019142174	2.9
1819	2017-02-08 15:00:00	5.47	5.72118928803741	2.92
1820	2017-02-08 15:10:00	5.09	5.64439480094966	2.23
1821	2017-02-08 15:20:00	5.77	2.50978346436785	1.06
1822	2017-02-08 15:30:00	6.21	5.846852994181	5.27
1823	2017-02-08 15:40:00	5.03	6.0946897479642	8.17
1824	2017-02-08 15:50:00	4.86	5.66708408122559	6.81
1825	2017-02-08 16:00:00	5.03	5.53618438732601	6.23
1826	2017-02-08 16:10:00	4.75	5.7857664703612	4.44
1827	2017-02-08 16:20:00	4.93	5.77005850709325	7.27
1828	2017-02-08 16:30:00	5.08	5.86954227445693	7.27
1829	2017-02-08 16:40:00	5.33	5.59378025264183	6.33
1830	2017-02-08 16:50:00	5.11	5.96728071256861	6.44
1831	2017-02-08 17:00:00	5.17	5.93761011528471	8.27
1832	2017-02-08 17:10:00	5.33	5.99695130985252	7.88
1833	2017-02-08 17:20:00	5.38	5.9707713710726	5.02
1834	2017-02-08 17:30:00	6.03	5.63915881319368	4.1
1835	2017-02-08 17:40:00	5.61	5.85907029894496	4.79
1836	2017-02-08 17:50:00	5.58	5.81892772614909	2.04
1837	2017-02-08 18:00:00	5.92	5.30231026755877	4.73
1838	2017-02-08 18:10:00	6.03	5.95331807855266	3.35
1839	2017-02-08 18:20:00	5.85	6.05629250442032	4.15
1840	2017-02-08 18:30:00	5.32	5.92015682276477	6.67
1841	2017-02-08 18:40:00	6.23	5.01433094097971	4.1
1842	2017-02-08 18:50:00	5.48	0.0860447321233204	4.75
1843	2017-02-08 19:00:00	5.74	5.90619418874881	3.33
1844	2017-02-08 19:10:00	6.41	5.70897198327345	3.44
1845	2017-02-08 19:20:00	5.84	5.80496509213314	7.75
1846	2017-02-08 19:30:00	5.34	5.56934564311391	3.73
1847	2017-02-08 19:40:00	5.47	5.99520598060052	4.23
1848	2017-02-08 19:50:00	6.38	5.62519617917772	2.73
1849	2017-02-08 20:00:00	6.53	5.29707427980279	0.81
1850	2017-02-08 20:10:00	6.83	6.16624824729597	1.54
1851	2017-02-08 20:20:00	7.22	5.21504380495906	3.06
1852	2017-02-08 20:30:00	6.73	0.863065315111196	1.1
1853	2017-02-08 20:40:00	6.4	5.12079602535136	2.35
1854	2017-02-08 20:50:00	6.2	5.56760031386191	3.94
1855	2017-02-08 21:00:00	5.76	5.39481271791447	3.29
1856	2017-02-08 21:10:00	5.36	5.44193660771832	2.23
1857	2017-02-08 21:20:00	5.71	5.33198086484268	4.56
1858	2017-02-08 21:30:00	6.08	5.99695130985252	1.77
1859	2017-02-08 21:40:00	5.62	6.01964059012844	5.42
1860	2017-02-08 21:50:00	5.94	5.90793951800081	2.77
1861	2017-02-08 22:00:00	5.78	6.1243603452481	5.71
1862	2017-02-08 22:10:00	5.36	5.99520598060052	7.13
1863	2017-02-08 22:20:00	5.52	6.2465333928877	5.77
1864	2017-02-08 22:30:00	5.89	6.23082542961976	6.46
1865	2017-02-08 22:40:00	5.75	6.13134166225608	6.94
1866	2017-02-08 22:50:00	6.38	0.0575958653158129	8
1867	2017-02-08 23:00:00	5.13	6.26922267316363	7.46
1868	2017-02-08 23:10:00	6.13	6.25700536839967	7.46
1869	2017-02-08 23:20:00	4.87	6.22733477111577	6.27
1870	2017-02-08 23:30:00	4.74	0.0750491578357562	8.19
1871	2017-02-08 23:40:00	5.58	0.010471975511966	7.77
1872	2017-02-08 23:50:00	4.97	0.106465084371654	6.54
1873	2017-02-09 00:00:00	5.08	0.195476876223365	5.79
1874	2017-02-09 00:10:00	5.11	0.0258308729295161	5.75
1875	2017-02-09 00:20:00	5.64	6.10341639422417	6.54
1876	2017-02-09 00:30:00	5.35	6.01789526087645	6.35
1877	2017-02-09 00:40:00	5.25	0.0982620368872808	3
1878	2017-02-09 00:50:00	6.07	5.81020107988912	4.85
1879	2017-02-09 01:00:00	6.63	5.95506340780465	5.15
1880	2017-02-09 01:10:00	5.9	5.8782689207169	5.56
1881	2017-02-09 01:20:00	5.55	0.165980811864661	5.75
1882	2017-02-09 01:30:00	5.29	0.000872664625997165	5.79
1883	2017-02-09 01:40:00	4.88	0.258308729295161	6.27
1884	2017-02-09 01:50:00	5.34	0.454309204294124	3.25
1885	2017-02-09 02:00:00	5.9	4.96371639267187	0.63
1886	2017-02-09 02:10:00	5	0.0392699081698724	6.08
1887	2017-02-09 02:20:00	4.94	6.2482787221397	6.27
1888	2017-02-09 02:30:00	5.08	0.117809724509617	6.29
1889	2017-02-09 02:40:00	4.77	0.130027029273578	7.71
1890	2017-02-09 02:50:00	5.31	0.188495559215388	7.27
1891	2017-02-09 03:00:00	5.94	6.18021088131192	6.42
1892	2017-02-09 03:10:00	4.97	6.27271333166762	9.92
1893	2017-02-09 03:20:00	4.56	0.106290551446455	7.46
1894	2017-02-09 03:30:00	4.47	6.17846555205993	7.9
1895	2017-02-09 03:40:00	4.94	0.194604211597368	7.58
1896	2017-02-09 03:50:00	5.24	0.376642052580376	4.85
1897	2017-02-09 04:00:00	4.78	0.198269403026556	4.33
1898	2017-02-09 04:10:00	5.74	6.18021088131192	5.63
1899	2017-02-09 04:20:00	4.75	0.160570291183478	4.9
1900	2017-02-09 04:30:00	5.07	0.315904594610974	3.13
1901	2017-02-09 04:40:00	5.31	6.15054028402802	4.6
1902	2017-02-09 04:50:00	4.23	6.25002405139169	6.88
1903	2017-02-09 05:00:00	3.8	0.23387411976724	8.46
1904	2017-02-09 05:10:00	4.02	0.386590429316744	8.88
1905	2017-02-09 05:20:00	4.12	0.442440965380563	8.88
1906	2017-02-09 05:30:00	4.08	6.09992573572018	5.52
1907	2017-02-09 05:40:00	4.43	0.0392699081698724	7.04
1908	2017-02-09 05:50:00	4.35	0.490088453960008	4.42
1909	2017-02-09 06:00:00	4.23	5.85907029894496	2.88
1910	2017-02-09 06:10:00	4.11	0.577529449484924	4.06
1911	2017-02-09 06:20:00	4.05	0.447153354360947	4.5
1912	2017-02-09 06:30:00	3.88	1.07337748997651	4.73
1913	2017-02-09 06:40:00	3.89	1.1684979342102	5.69
1914	2017-02-09 06:50:00	3.99	1.06046205351175	2.17
1915	2017-02-09 07:00:00	3.87	0.923279174305	3.69
1916	2017-02-09 07:10:00	3.88	0.3078760800518	1.67
1917	2017-02-09 07:20:00	3.61	0.442440965380563	2.1
1918	2017-02-09 07:30:00	4.28	5.71769862953342	4.81
1919	2017-02-09 07:40:00	4.42	6.03883921190038	3.69
1920	2017-02-09 07:50:00	4.32	0.121300383013606	3.38
1921	2017-02-09 08:00:00	4.4	5.8171823968971	4.19
1922	2017-02-09 08:10:00	5.94	5.52571241181405	6.54
1923	2017-02-09 08:20:00	5.14	5.58505360638185	3.96
1924	2017-02-09 08:30:00	6.2	5.35292481586661	3.33
1925	2017-02-09 08:40:00	6.02	5.57632696012188	2.44
1926	2017-02-09 08:50:00	5.07	6.08945376020821	5.17
1927	2017-02-09 09:00:00	4.39	5.99346065134853	5.17
1928	2017-02-09 09:10:00	4.89	5.31103691381874	2.29
1929	2017-02-09 09:20:00	5.32	5.67581072748556	4.83
1930	2017-02-09 09:30:00	4.64	5.65137611795764	2.31
1931	2017-02-09 09:40:00	5.15	5.43146463220635	4.81
1932	2017-02-09 09:50:00	5.6	4.6792277245968	2.23
1933	2017-02-09 10:00:00	5.66	4.82234472326033	2.13
1934	2017-02-09 10:10:00	5.69	5.78227581185721	2.88
1935	2017-02-09 10:20:00	4.98	6.155776271784	4.35
1936	2017-02-09 10:30:00	5.71	5.06145483078356	2.81
1937	2017-02-09 10:40:00	5.75	3.80656309859963	0.38
1938	2017-02-09 10:50:00	5.68	5.0492375260196	2.52
1939	2017-02-09 11:00:00	5.84	5.37735942539453	1.71
1940	2017-02-09 11:10:00	5.7	3.97411470679109	2.75
1941	2017-02-09 11:20:00	5.86	2.88328392429463	1.79
1942	2017-02-09 11:30:00	5.39	0.219736952826086	2.56
1943	2017-02-09 11:40:00	6.07	2.56214334192768	2.29
1944	2017-02-09 11:50:00	5.94	2.67384441405531	2.6
1945	2017-02-09 12:00:00	6.02	3.18173522638566	1.54
1946	2017-02-09 12:10:00	6.04	5.34245284035464	2.6
1947	2017-02-09 12:20:00	6.22	5.66010276421761	2.63
1948	2017-02-09 12:30:00	6.08	2.32128790515246	2.67
1949	2017-02-09 12:40:00	5.95	5.41401133968641	4.04
1950	2017-02-09 12:50:00	5.84	2.76634686441101	1.75
1951	2017-02-09 13:00:00	5.68	2.20260551601684	3.85
1952	2017-02-09 13:10:00	5.71	1.48352986419518	1.98
1953	2017-02-09 13:20:00	5.62	2.29685329562454	3.5
1954	2017-02-09 13:30:00	6	1.91986217719376	5.83
1955	2017-02-09 13:40:00	5.98	2.31954257590046	4.25
1956	2017-02-09 13:50:00	6.03	2.74191225488309	4.31
1957	2017-02-09 14:00:00	6.53	5.89048622548086	1.83
1958	2017-02-09 14:10:00	5.85	2.35619449019234	3.83
1959	2017-02-09 14:20:00	5.86	1.7854718247902	2.83
1960	2017-02-09 14:30:00	5.9	2.19736952826086	3.17
1961	2017-02-09 14:40:00	5.75	0.850498944496837	1.69
1962	2017-02-09 14:50:00	5.98	1.42767932813136	2.46
1963	2017-02-09 15:00:00	6.03	2.153736296961	2.17
1964	2017-02-09 15:10:00	5.54	2.14500965070103	1.77
1965	2017-02-09 15:20:00	6.32	5.4175019981904	0.67
1966	2017-02-09 15:30:00	6.62	5.31452757232273	3.54
1967	2017-02-09 15:40:00	6.7	5.32674487708669	4.63
1968	2017-02-09 15:50:00	6.44	5.48033385126219	3.75
1969	2017-02-09 16:00:00	6.77	5.51524043630208	1.94
1970	2017-02-09 16:10:00	7.29	5.61472420366576	2.35
1971	2017-02-09 16:20:00	7.45	5.46637121724624	3.06
1972	2017-02-09 16:30:00	7.33	4.96546172192387	5.17
1973	2017-02-09 16:40:00	6.34	5.29183829204681	1.73
1974	2017-02-09 16:50:00	7.07	4.33539786195391	4.23
1975	2017-02-09 17:00:00	6.59	6.26922267316363	1.33
1976	2017-02-09 17:10:00	6.22	5.61996019142174	3.54
1977	2017-02-09 17:20:00	7.17	6.19068285682389	0.98
1978	2017-02-09 17:30:00	7.39	5.74736922681733	1.44
1979	2017-02-09 17:40:00	7.95	5.6950093492575	2.21
1980	2017-02-09 17:50:00	7.98	5.6339228254377	3.5
1981	2017-02-09 18:00:00	7.68	5.0178215994837	2.98
1982	2017-02-09 18:10:00	8.82	5.11206937909139	1.44
1983	2017-02-09 18:20:00	8.51	2.59879525621956	3.21
1984	2017-02-09 18:30:00	8.95	4.1259583517146	4.04
1985	2017-02-09 18:40:00	8.63	4.01774793809095	3.67
1986	2017-02-09 18:50:00	8.68	4.19751685104636	4.02
1987	2017-02-09 19:00:00	8.75	4.08057979116274	4.04
1988	2017-02-09 19:10:00	8.68	3.91128285371929	1.88
1989	2017-02-09 19:20:00	8.95	4.12770368096659	7.77
1990	2017-02-09 19:30:00	8.74	3.59537825910832	3.15
1991	2017-02-09 19:40:00	9.09	3.83797902513553	2.71
1992	2017-02-09 19:50:00	8.78	4.07883446191075	3.88
1993	2017-02-09 20:00:00	9.1	6.01789526087645	2.77
1994	2017-02-09 20:10:00	7.88	5.23598775598299	3.13
1995	2017-02-09 20:20:00	8.01	4.27431133813411	2.42
1996	2017-02-09 20:30:00	8.29	5.19759051243911	2.38
1997	2017-02-09 20:40:00	7.98	4.22718744833027	2.9
1998	2017-02-09 20:50:00	7.88	5.14523063487928	2.56
1999	2017-02-09 21:00:00	7.53	4.82932604026831	5.4
2000	2017-02-09 21:10:00	6.02	0.171042266695444	4.04
2001	2017-02-09 21:20:00	5.62	6.13657765001206	2.73
2002	2017-02-09 21:30:00	6.67	5.77180383634525	6.42
2003	2017-02-09 21:40:00	6.35	5.77529449484924	5.35
2004	2017-02-09 21:50:00	7.04	5.70024533701348	4.15
2005	2017-02-09 22:00:00	6.68	6.04582052890836	6.33
2006	2017-02-09 22:10:00	6.89	6.07025513843628	7.17
2007	2017-02-09 22:20:00	6.81	6.09818040646819	8.62
2008	2017-02-09 22:30:00	7.03	6.13483232076007	7.17
2009	2017-02-09 22:40:00	6.47	5.93411945678072	7.96
2010	2017-02-09 22:50:00	6.75	6.08945376020821	6.96
2011	2017-02-09 23:00:00	6.63	5.87477826221291	7.06
2012	2017-02-09 23:10:00	6.86	5.89921287174083	8.94
2013	2017-02-09 23:20:00	6.78	5.9707713710726	8.48
2014	2017-02-09 23:30:00	6.59	5.95855406630864	8.33
2015	2017-02-09 23:40:00	6.39	6.04756585816035	9.83
2016	2017-02-09 23:50:00	6.18	5.9096848472528	10.29
2017	2017-02-10 00:00:00	6.05	5.99346065134853	7.71
2018	2017-02-10 00:10:00	6.17	5.81892772614909	9.27
2019	2017-02-10 00:20:00	5.81	5.79274778736918	8.75
2020	2017-02-10 00:30:00	5.84	5.68279204449354	9.4
2021	2017-02-10 00:40:00	5.7	5.71420797102943	11.15
2022	2017-02-10 00:50:00	5.51	5.85732496969297	9.37
2023	2017-02-10 01:00:00	5.63	5.88525023772488	9.21
2024	2017-02-10 01:10:00	5.68	5.92713813977274	10
2025	2017-02-10 01:20:00	5.83	5.8171823968971	8.81
2026	2017-02-10 01:30:00	5.94	6.03011256564041	9.04
2027	2017-02-10 01:40:00	5.79	5.846852994181	8.83
2028	2017-02-10 01:50:00	6.03	6.09643507721619	10.71
2029	2017-02-10 02:00:00	6.65	6.10690705272816	9.92
2030	2017-02-10 02:10:00	6.27	5.83114503091306	8.12
2031	2017-02-10 02:20:00	6.19	6.02487657788443	8.98
2032	2017-02-10 02:30:00	6.9	6.05105651666434	6.63
2033	2017-02-10 02:40:00	6.3	5.80496509213314	9.29
2034	2017-02-10 02:50:00	6.89	5.89921287174083	10.79
2035	2017-02-10 03:00:00	6.37	5.9096848472528	9.27
2036	2017-02-10 03:10:00	6.04	6.00393262686049	8.4
2037	2017-02-10 03:20:00	6.34	6.09119908946021	7.77
2038	2017-02-10 03:30:00	5.34	6.25176938064369	7.46
2039	2017-02-10 03:40:00	4.76	6.23431608812374	7.31
2040	2017-02-10 03:50:00	4.71	6.24304273438372	7.81
2041	2017-02-10 04:00:00	4.41	6.21162680784782	8.02
2042	2017-02-10 04:10:00	4.62	6.21337213709981	7.44
2043	2017-02-10 04:20:00	4.6	6.1871921983199	8.08
2044	2017-02-10 04:30:00	4.62	6.12086968674411	8.54
2045	2017-02-10 04:40:00	4.65	6.04756585816035	7
2046	2017-02-10 04:50:00	4.65	5.92888346902474	9.17
2047	2017-02-10 05:00:00	4.83	6.08421777245223	7.77
2048	2017-02-10 05:10:00	4.28	6.06676447993229	8.98
2049	2017-02-10 05:20:00	4.77	5.97600735882858	6.6
2050	2017-02-10 05:30:00	4.34	5.8800142499689	7.56
2051	2017-02-10 05:40:00	4.37	6.0318578948924	7.42
2052	2017-02-10 05:50:00	4.32	6.01614993162445	7.83
2053	2017-02-10 06:00:00	4.33	5.97775268808058	7.04
2054	2017-02-10 06:10:00	4.55	5.96553538331662	7.31
2055	2017-02-10 06:20:00	4.43	5.8800142499689	7.15
2056	2017-02-10 06:30:00	4.28	6.00742328536448	7.5
2057	2017-02-10 06:40:00	3.92	6.13134166225608	7.71
2058	2017-02-10 06:50:00	3.68	6.18370153981591	6.9
2059	2017-02-10 07:00:00	3.37	6.26398668540765	5.71
2060	2017-02-10 07:10:00	3.36	0.0628318530717959	5.88
2061	2017-02-10 07:20:00	3.42	0.0837758040957278	6.46
2062	2017-02-10 07:30:00	4.14	0.0645771823237902	4.67
2063	2017-02-10 07:40:00	4.16	6.09818040646819	5.48
2064	2017-02-10 07:50:00	4.06	5.94982742004867	6.75
2065	2017-02-10 08:00:00	3.87	6.04756585816035	6.38
2066	2017-02-10 08:10:00	4.11	6.01789526087645	6.77
2067	2017-02-10 08:20:00	4.24	6.08421777245223	6.04
2068	2017-02-10 08:30:00	4.19	6.0004419683565	6.27
2069	2017-02-10 08:40:00	3.83	5.98996999284454	5.29
2070	2017-02-10 08:50:00	3.87	5.72118928803741	3.06
2071	2017-02-10 09:00:00	4.11	5.7264252757934	4.23
2072	2017-02-10 09:10:00	4.57	5.85557964044097	3.02
2073	2017-02-10 09:20:00	4.23	5.73340659280137	3.02
2074	2017-02-10 09:30:00	4.07	5.94808209079668	1.77
2075	2017-02-10 09:40:00	4.2	6.16101225953998	1.79
2076	2017-02-10 09:50:00	4.16	6.28318530717959	3.48
2077	2017-02-10 10:00:00	4.5	5.56236432610593	2.04
2078	2017-02-10 10:10:00	4.8	6.04232987040437	2.67
2079	2017-02-10 10:20:00	5.61	0.174532925199433	6.04
2080	2017-02-10 10:30:00	5.75	0.157952297305487	6.08
2081	2017-02-10 10:40:00	5.71	6.20464549083984	6.06
2082	2017-02-10 10:50:00	5.33	0.015707963267949	7.17
2083	2017-02-10 11:00:00	5.19	6.23606141737574	6.67
2084	2017-02-10 11:10:00	5.24	6.16799357654796	7.65
2085	2017-02-10 11:20:00	4.98	6.21337213709981	5.98
2086	2017-02-10 11:30:00	5.03	0.00349065850398866	7.19
2087	2017-02-10 11:40:00	4.86	0.0218166156499291	6.54
2088	2017-02-10 11:50:00	4.74	0.0706858347057703	7.52
2089	2017-02-10 12:00:00	4.51	0.2155481626213	8.29
2090	2017-02-10 12:10:00	4.52	0.0523598775598299	9.33
2091	2017-02-10 12:20:00	4.15	0.223402144255274	6.54
2092	2017-02-10 12:30:00	3.92	0.177849050778222	6.71
2093	2017-02-10 12:40:00	4.06	0.237364778271229	6.9
2094	2017-02-10 12:50:00	3.98	0.335975881008908	6.6
2095	2017-02-10 13:00:00	3.84	0.212930168743308	5.79
2096	2017-02-10 13:10:00	4.26	0.0797615468161409	7.38
2097	2017-02-10 13:20:00	4.35	6.24129740513172	7.73
2098	2017-02-10 13:30:00	4.21	6.23431608812374	7.13
2099	2017-02-10 13:40:00	4.7	6.04582052890836	8.06
2100	2017-02-10 13:50:00	4.89	5.99695130985252	9.21
2101	2017-02-10 14:00:00	4.58	6.10865238198015	10.65
2102	2017-02-10 14:10:00	4.92	5.99171532209653	10.19
2103	2017-02-10 14:20:00	4.83	6.07374579694027	7.21
2104	2017-02-10 14:30:00	4.77	6.11737902824013	8.04
2105	2017-02-10 14:40:00	5.06	5.7246799465414	8.1
2106	2017-02-10 14:50:00	5.4	5.60774288665778	4.96
2107	2017-02-10 15:00:00	5.8	5.24820506074695	5.4
2108	2017-02-10 15:10:00	6.34	5.49080582677416	6.33
2109	2017-02-10 15:20:00	6.7	3.31263492028524	2.02
2110	2017-02-10 15:30:00	6.23	4.1242130224626	3.52
2111	2017-02-10 15:40:00	6.04	4.60068790825705	3.17
2112	2017-02-10 15:50:00	5.35	4.02298392584693	6.35
2113	2017-02-10 16:00:00	5.13	4.21846080207029	5.81
2114	2017-02-10 16:10:00	5.05	4.12246769321061	5.92
2115	2017-02-10 16:20:00	5.24	4.19228086329038	7.13
2116	2017-02-10 16:30:00	5.31	4.07185314490277	6.6
2117	2017-02-10 16:40:00	5.21	4.64083048105292	4.63
2118	2017-02-10 16:50:00	5.39	4.3999750442777	4.65
2119	2017-02-10 17:00:00	5.39	4.3388885204579	5.33
2120	2017-02-10 17:10:00	5.39	4.5553093477052	5.48
2121	2017-02-10 17:20:00	5.25	4.10501440069066	4.71
2122	2017-02-10 17:30:00	5.41	4.46804288510548	7.79
2123	2017-02-10 17:40:00	5.28	4.50993078715335	6.71
2124	2017-02-10 17:50:00	5.57	4.59719724975306	6.63
2125	2017-02-10 18:00:00	4.93	4.53960138443725	6.06
2126	2017-02-10 18:10:00	5.2	4.47502420211346	6.08
2127	2017-02-10 18:20:00	4.87	4.74904089467657	4.98
2128	2017-02-10 18:30:00	4.82	5.17315590291119	5.73
2129	2017-02-10 18:40:00	5.07	5.18013721991917	5.71
2130	2017-02-10 18:50:00	5.16	5.51174977779809	8.06
2131	2017-02-10 19:00:00	5.22	5.52745774106604	8.94
2132	2017-02-10 19:10:00	5.39	5.52396708256205	9.04
2133	2017-02-10 19:20:00	5.31	5.4471725954743	7.42
2134	2017-02-10 19:30:00	5.25	5.74736922681733	8.92
2135	2017-02-10 19:40:00	5.3	5.1085787205874	8.38
2136	2017-02-10 19:50:00	5.11	5.37037810838655	9.27
2137	2017-02-10 20:00:00	5.45	5.25518637775493	9.1
2138	2017-02-10 20:10:00	5.26	4.99513231920777	6.33
2139	2017-02-10 20:20:00	5.36	4.50120414089337	6.27
2140	2017-02-10 20:30:00	5.63	4.93404579538797	4.27
2141	2017-02-10 20:40:00	5.34	4.45931623884551	7.52
2142	2017-02-10 20:50:00	5.55	4.63908515180093	7.69
2143	2017-02-10 21:00:00	5.35	4.70540766337671	5.35
2144	2017-02-10 21:10:00	5.35	4.51516677490933	6.52
2145	2017-02-10 21:20:00	5.52	4.60068790825705	8.65
2146	2017-02-10 21:30:00	5.34	4.53960138443725	7.73
2147	2017-02-10 21:40:00	5.16	4.60417856676104	5.81
2148	2017-02-10 21:50:00	5.25	4.17482757077044	6.63
2149	2017-02-10 22:00:00	4.96	4.59370659124908	7.42
2150	2017-02-10 22:10:00	4.85	4.37554043474978	4.56
2151	2017-02-10 22:20:00	4.94	3.6634460999361	2.42
2152	2017-02-10 22:30:00	4.84	5.09636141582344	4.69
2153	2017-02-10 22:40:00	4.78	3.94618943875918	6.08
2154	2017-02-10 22:50:00	4.76	3.02116493520218	5.44
2155	2017-02-10 23:00:00	5.02	3.61108622237627	2.35
2156	2017-02-10 23:10:00	4.93	0.942477796076938	0.6
2157	2017-02-10 23:20:00	5.04	3.13461133658182	3.38
2158	2017-02-10 23:30:00	4.85	0.0883136601509131	2.27
[truncated: 18,578 more rows]
