# Supplementary material for: Nest characteristics determine nest microclimate and affect breeding output in an Antarctic seabird, the Wilson’s storm-petrel
Source: PLoS One. 2019 Jun 13;14(6):e0217708. doi: 10.1371/journal.pone.0217708 (PMC6564424; doi:10.1371/journal.pone.0217708)
Supplement: S11 Table — (CSV) [file pone.0217708.s011.csv]

	Nest.ID	Time.date	Temperature
1	1805A	2018-01-23 00:09:00	2.981
2	1805A	2018-01-23 01:09:00	2.981
3	1805A	2018-01-23 02:09:00	2.981
4	1805A	2018-01-23 03:09:00	2.981
5	1805A	2018-01-23 04:09:00	2.981
6	1805A	2018-01-23 05:09:00	2.981
7	1805A	2018-01-23 06:09:00	3.106
8	1805A	2018-01-23 07:09:00	3.231
9	1805A	2018-01-23 08:09:00	3.481
10	1805A	2018-01-23 09:09:00	3.606
11	1805A	2018-01-23 10:09:00	3.731
12	1805A	2018-01-23 11:09:00	3.731
13	1805A	2018-01-23 12:09:00	3.856
14	1805A	2018-01-23 13:09:00	3.856
15	1805A	2018-01-23 14:09:00	3.981
16	1805A	2018-01-23 15:09:00	3.981
17	1805A	2018-01-23 16:09:00	3.981
18	1805A	2018-01-23 17:09:00	4.106
19	1805A	2018-01-23 18:09:00	4.106
20	1805A	2018-01-23 19:09:00	3.981
21	1805A	2018-01-23 20:09:00	3.856
22	1805A	2018-01-23 21:09:00	3.856
23	1805A	2018-01-23 22:09:00	3.981
24	1805A	2018-01-23 23:09:00	3.981
25	1805A	2018-01-24 00:09:00	3.856
26	1805A	2018-01-24 01:09:00	3.856
27	1805A	2018-01-24 02:09:00	3.856
28	1805A	2018-01-24 03:09:00	3.856
29	1805A	2018-01-24 04:09:00	3.856
30	1805A	2018-01-24 05:09:00	3.856
31	1805A	2018-01-24 06:09:00	3.856
32	1805A	2018-01-24 07:09:00	3.856
33	1805A	2018-01-24 08:09:00	3.856
34	1805A	2018-01-24 09:09:00	3.856
35	1805A	2018-01-24 10:09:00	3.856
36	1805A	2018-01-24 11:09:00	3.856
37	1805A	2018-01-24 12:09:00	3.856
38	1805A	2018-01-24 13:09:00	3.856
39	1805A	2018-01-24 14:09:00	4.481
40	1805A	2018-01-24 15:09:00	4.606
41	1805A	2018-01-24 16:09:00	4.606
42	1805A	2018-01-24 17:09:00	4.481
43	1805A	2018-01-24 18:09:00	4.356
44	1805A	2018-01-24 19:09:00	4.231
45	1805A	2018-01-24 20:09:00	4.106
46	1805A	2018-01-24 21:09:00	3.981
47	1805A	2018-01-24 22:09:00	3.981
48	1805A	2018-01-24 23:09:00	3.856
49	1805A	2018-01-25 00:09:00	3.856
50	1805A	2018-01-25 01:09:00	3.731
51	1805A	2018-01-25 02:09:00	3.731
52	1805A	2018-01-25 03:09:00	3.731
53	1805A	2018-01-25 04:09:00	3.606
54	1805A	2018-01-25 05:09:00	3.606
55	1805A	2018-01-25 06:09:00	3.606
56	1805A	2018-01-25 07:09:00	3.731
57	1805A	2018-01-25 08:09:00	3.731
58	1805A	2018-01-25 09:09:00	3.856
59	1805A	2018-01-25 10:09:00	3.981
60	1805A	2018-01-25 11:09:00	4.106
61	1805A	2018-01-25 12:09:00	4.356
62	1805A	2018-01-25 13:09:00	4.356
63	1805A	2018-01-25 14:09:00	4.356
64	1805A	2018-01-25 15:09:00	4.481
65	1805A	2018-01-25 16:09:00	4.606
66	1805A	2018-01-25 17:09:00	4.731
67	1805A	2018-01-25 18:09:00	4.606
68	1805A	2018-01-25 19:09:00	4.481
69	1805A	2018-01-25 20:09:00	4.356
70	1805A	2018-01-25 21:09:00	4.106
71	1805A	2018-01-25 22:09:00	3.856
72	1805A	2018-01-25 23:09:00	3.731
73	1805A	2018-01-26 00:09:00	3.731
74	1805A	2018-01-26 01:09:00	3.731
75	1805A	2018-01-26 02:09:00	3.731
76	1805A	2018-01-26 03:09:00	3.731
77	1805A	2018-01-26 04:09:00	3.856
78	1805A	2018-01-26 05:09:00	3.856
79	1805A	2018-01-26 06:09:00	3.981
80	1805A	2018-01-26 07:09:00	4.106
81	1805A	2018-01-26 08:09:00	4.106
82	1805A	2018-01-26 09:09:00	4.356
83	1805A	2018-01-26 10:09:00	4.356
84	1805A	2018-01-26 11:09:00	4.481
85	1805A	2018-01-26 12:09:00	4.606
86	1805A	2018-01-26 13:09:00	4.731
87	1805A	2018-01-26 14:09:00	4.731
88	1805A	2018-01-26 15:09:00	4.731
89	1805A	2018-01-26 16:09:00	4.606
90	1805A	2018-01-26 17:09:00	4.481
91	1805A	2018-01-26 18:09:00	4.481
92	1805A	2018-01-26 19:09:00	4.356
93	1805A	2018-01-26 20:09:00	3.981
94	1805A	2018-01-26 21:09:00	3.856
95	1805A	2018-01-26 22:09:00	3.856
96	1805A	2018-01-26 23:09:00	3.731
97	1805A	2018-01-27 00:09:00	3.731
98	1805A	2018-01-27 01:09:00	3.731
99	1805A	2018-01-27 02:09:00	3.731
100	1805A	2018-01-27 03:09:00	3.606
101	1805A	2018-01-27 04:09:00	3.606
102	1805A	2018-01-27 05:09:00	3.606
103	1805A	2018-01-27 06:09:00	3.606
104	1805A	2018-01-27 07:09:00	3.856
105	1805A	2018-01-27 08:09:00	3.981
106	1805A	2018-01-27 09:09:00	4.231
107	1805A	2018-01-27 10:09:00	4.231
108	1805A	2018-01-27 11:09:00	4.231
109	1805A	2018-01-27 12:09:00	4.356
110	1805A	2018-01-27 13:09:00	4.481
111	1805A	2018-01-27 14:09:00	4.356
112	1805A	2018-01-27 15:09:00	4.481
113	1805A	2018-01-27 16:09:00	4.481
114	1805A	2018-01-27 17:09:00	4.356
115	1805A	2018-01-27 18:09:00	4.231
116	1805A	2018-01-27 19:09:00	4.106
117	1805A	2018-01-27 20:09:00	3.981
118	1805A	2018-01-27 21:09:00	3.981
119	1805A	2018-01-27 22:09:00	3.981
120	1805A	2018-01-27 23:09:00	4.106
121	1805A	2018-01-28 00:09:00	4.231
122	1805A	2018-01-28 01:09:00	4.231
123	1805A	2018-01-28 02:09:00	4.106
124	1805A	2018-01-28 03:09:00	4.106
125	1805A	2018-01-28 04:09:00	4.231
126	1805A	2018-01-28 05:09:00	4.106
127	1805A	2018-01-28 06:09:00	4.106
128	1805A	2018-01-28 07:09:00	4.106
129	1805A	2018-01-28 08:09:00	4.106
130	1805A	2018-01-28 09:09:00	4.106
131	1805A	2018-01-28 10:09:00	4.106
132	1805A	2018-01-28 11:09:00	4.106
133	1805A	2018-01-28 12:09:00	4.231
134	1805A	2018-01-28 13:09:00	4.231
135	1805A	2018-01-28 14:09:00	4.356
136	1805A	2018-01-28 15:09:00	4.356
137	1805A	2018-01-28 16:09:00	4.356
138	1805A	2018-01-28 17:09:00	4.481
139	1805A	2018-01-28 18:09:00	4.356
140	1805A	2018-01-28 19:09:00	4.356
141	1805A	2018-01-28 20:09:00	4.356
142	1805A	2018-01-28 21:09:00	4.231
143	1805A	2018-01-28 22:09:00	4.356
144	1805A	2018-01-28 23:09:00	4.356
145	1805A	2018-01-29 00:09:00	4.231
146	1805A	2018-01-29 01:09:00	4.231
147	1805A	2018-01-29 02:09:00	4.231
148	1805A	2018-01-29 03:09:00	4.231
149	1805A	2018-01-29 04:09:00	4.106
150	1805A	2018-01-29 05:09:00	4.106
151	1805A	2018-01-29 06:09:00	4.106
152	1805A	2018-01-29 07:09:00	4.106
153	1805A	2018-01-29 08:09:00	4.106
154	1805A	2018-01-29 09:09:00	3.856
155	1805A	2018-01-29 10:09:00	3.606
156	1805A	2018-01-29 11:09:00	3.606
157	1805A	2018-01-29 12:09:00	3.606
158	1805A	2018-01-29 13:09:00	3.481
159	1805A	2018-01-29 14:09:00	3.606
160	1805A	2018-01-29 15:09:00	3.606
161	1805A	2018-01-29 16:09:00	3.481
162	1805A	2018-01-29 17:09:00	3.481
163	1805A	2018-01-29 18:09:00	3.356
164	1805A	2018-01-29 19:09:00	3.231
165	1805A	2018-01-29 20:09:00	2.981
166	1805A	2018-01-29 21:09:00	2.856
167	1805A	2018-01-29 22:09:00	2.731
168	1805A	2018-01-29 23:09:00	2.856
169	1805A	2018-01-30 00:09:00	2.731
170	1805A	2018-01-30 01:09:00	2.481
171	1805A	2018-01-30 02:09:00	2.356
172	1805A	2018-01-30 03:09:00	2.356
173	1805A	2018-01-30 04:09:00	2.231
174	1805A	2018-01-30 05:09:00	2.231
175	1805A	2018-01-30 06:09:00	2.106
176	1805A	2018-01-30 07:09:00	2.106
177	1805A	2018-01-30 08:09:00	2.106
178	1805A	2018-01-30 09:09:00	2.231
179	1805A	2018-01-30 10:09:00	2.231
180	1805A	2018-01-30 11:09:00	2.356
181	1805A	2018-01-30 12:09:00	2.356
182	1805A	2018-01-30 13:09:00	2.356
183	1805A	2018-01-30 14:09:00	2.356
184	1805A	2018-01-30 15:09:00	2.481
185	1805A	2018-01-30 16:09:00	2.356
186	1805A	2018-01-30 17:09:00	2.231
187	1805A	2018-01-30 18:09:00	1.981
188	1805A	2018-01-30 19:09:00	1.606
189	1805A	2018-01-30 20:09:00	1.606
190	1805A	2018-01-30 21:09:00	1.731
191	1805A	2018-01-30 22:09:00	1.606
192	1805A	2018-01-30 23:09:00	1.356
193	1805A	2018-01-31 00:09:00	1.231
194	1805A	2018-01-31 01:09:00	1.356
195	1805A	2018-01-31 02:09:00	1.356
196	1805A	2018-01-31 03:09:00	1.356
197	1805A	2018-01-31 04:09:00	1.231
198	1805A	2018-01-31 05:09:00	1.106
199	1805A	2018-01-31 06:09:00	0.856
200	1805A	2018-01-31 07:09:00	0.856
201	1805A	2018-01-31 08:09:00	0.981
202	1805A	2018-01-31 09:09:00	0.981
203	1805A	2018-01-31 10:09:00	0.981
204	1805A	2018-01-31 11:09:00	1.231
205	1805A	2018-01-31 12:09:00	1.481
206	1805A	2018-01-31 13:09:00	1.856
207	1805A	2018-01-31 14:09:00	1.731
208	1805A	2018-01-31 15:09:00	1.856
209	1805A	2018-01-31 16:09:00	1.981
210	1805A	2018-01-31 17:09:00	2.106
211	1805A	2018-01-31 18:09:00	1.856
212	1805A	2018-01-31 19:09:00	1.731
213	1805A	2018-01-31 20:09:00	1.606
214	1805A	2018-01-31 21:09:00	1.481
215	1805A	2018-01-31 22:09:00	1.606
216	1805A	2018-01-31 23:09:00	1.731
217	1805A	2018-02-01 00:09:00	1.731
218	1805A	2018-02-01 01:09:00	1.731
219	1805A	2018-02-01 02:09:00	1.606
220	1805A	2018-02-01 03:09:00	1.356
221	1805A	2018-02-01 04:09:00	1.356
222	1805A	2018-02-01 05:09:00	1.481
223	1805A	2018-02-01 06:09:00	1.481
224	1805A	2018-02-01 07:09:00	1.606
225	1805A	2018-02-01 08:09:00	1.856
226	1805A	2018-02-01 09:09:00	2.231
227	1805A	2018-02-01 10:09:00	2.231
228	1805A	2018-02-01 11:09:00	2.231
229	1805A	2018-02-01 12:09:00	2.231
230	1805A	2018-02-01 13:09:00	2.231
231	1805A	2018-02-01 14:09:00	2.356
232	1805A	2018-02-01 15:09:00	2.356
233	1805A	2018-02-01 16:09:00	2.356
234	1805A	2018-02-01 17:09:00	2.356
235	1805A	2018-02-01 18:09:00	2.481
236	1805A	2018-02-01 19:09:00	2.481
237	1805A	2018-02-01 20:09:00	2.481
238	1805A	2018-02-01 21:09:00	2.481
239	1805A	2018-02-01 22:09:00	2.481
240	1805A	2018-02-01 23:09:00	2.481
241	1805A	2018-02-02 00:09:00	2.481
242	1805A	2018-02-02 01:09:00	2.481
243	1805A	2018-02-02 02:09:00	2.356
244	1805A	2018-02-02 03:09:00	2.231
245	1805A	2018-02-02 04:09:00	2.481
246	1805A	2018-02-02 05:09:00	2.606
247	1805A	2018-02-02 06:09:00	2.731
248	1805A	2018-02-02 07:09:00	2.856
249	1805A	2018-02-02 08:09:00	3.231
250	1805A	2018-02-02 09:09:00	3.606
251	1805A	2018-02-02 10:09:00	4.106
252	1805A	2018-02-02 11:09:00	3.981
253	1805A	2018-02-02 12:09:00	4.231
254	1805A	2018-02-02 13:09:00	4.231
255	1805A	2018-02-02 14:09:00	4.606
256	1805A	2018-02-02 15:09:00	4.731
257	1805A	2018-02-02 16:09:00	4.856
258	1805A	2018-02-02 17:09:00	4.731
259	1805A	2018-02-02 18:09:00	4.606
260	1805A	2018-02-02 19:09:00	4.481
261	1805A	2018-02-02 20:09:00	4.231
262	1805A	2018-02-02 21:09:00	4.231
263	1805A	2018-02-02 22:09:00	4.106
264	1805A	2018-02-02 23:09:00	4.106
265	1805A	2018-02-03 00:09:00	4.106
266	1805A	2018-02-03 01:09:00	4.106
267	1805A	2018-02-03 02:09:00	4.106
268	1805A	2018-02-03 03:09:00	4.106
269	1805A	2018-02-03 04:09:00	4.106
270	1805A	2018-02-03 05:09:00	4.106
271	1805A	2018-02-03 06:09:00	4.106
272	1805A	2018-02-03 07:09:00	4.106
273	1805A	2018-02-03 08:09:00	3.981
274	1805A	2018-02-03 09:09:00	4.106
275	1805A	2018-02-03 10:09:00	4.356
276	1805A	2018-02-03 11:09:00	4.606
277	1805A	2018-02-03 12:09:00	4.731
278	1805A	2018-02-03 13:09:00	4.731
279	1805A	2018-02-03 14:09:00	4.606
280	1805A	2018-02-03 15:09:00	4.731
281	1805A	2018-02-03 16:09:00	4.606
282	1805A	2018-02-03 17:09:00	4.606
283	1805A	2018-02-03 18:09:00	4.606
284	1805A	2018-02-03 19:09:00	4.481
285	1805A	2018-02-03 20:09:00	4.356
286	1805A	2018-02-03 21:09:00	4.231
287	1805A	2018-02-03 22:09:00	3.981
288	1805A	2018-02-03 23:09:00	4.106
289	1805A	2018-02-04 00:09:00	4.606
290	1805A	2018-02-04 01:09:00	4.606
291	1805A	2018-02-04 02:09:00	4.606
292	1805A	2018-02-04 03:09:00	4.856
293	1805A	2018-02-04 04:09:00	4.856
294	1805A	2018-02-04 05:09:00	4.731
295	1805A	2018-02-04 06:09:00	4.731
296	1805A	2018-02-04 07:09:00	4.606
297	1805A	2018-02-04 08:09:00	4.606
298	1805A	2018-02-04 09:09:00	4.606
299	1805A	2018-02-04 10:09:00	3.981
300	1805A	2018-02-04 11:09:00	3.231
301	1805A	2018-02-04 12:09:00	3.356
302	1805A	2018-02-04 13:09:00	3.231
303	1805A	2018-02-04 14:09:00	2.981
304	1805A	2018-02-04 15:09:00	3.106
305	1805A	2018-02-04 16:09:00	3.231
306	1805A	2018-02-04 17:09:00	3.106
307	1805A	2018-02-04 18:09:00	2.981
308	1805A	2018-02-04 19:09:00	2.981
309	1805A	2018-02-04 20:09:00	2.356
310	1805A	2018-02-04 21:09:00	2.356
311	1805A	2018-02-04 22:09:00	2.606
312	1805A	2018-02-04 23:09:00	2.856
313	1805A	2018-02-05 00:09:00	2.981
314	1805A	2018-02-05 01:09:00	2.856
315	1805A	2018-02-05 02:09:00	2.856
316	1805A	2018-02-05 03:09:00	2.731
317	1805A	2018-02-05 04:09:00	2.981
318	1805A	2018-02-05 05:09:00	2.856
319	1805A	2018-02-05 06:09:00	2.856
320	1805A	2018-02-05 07:09:00	2.856
321	1805A	2018-02-05 08:09:00	2.981
322	1805A	2018-02-05 09:09:00	3.231
323	1805A	2018-02-05 10:09:00	3.481
324	1805A	2018-02-05 11:09:00	3.356
325	1805A	2018-02-05 12:09:00	3.856
326	1805A	2018-02-05 13:09:00	4.106
327	1805A	2018-02-05 14:09:00	4.231
328	1805A	2018-02-05 15:09:00	4.356
329	1805A	2018-02-05 16:09:00	4.356
330	1805A	2018-02-05 17:09:00	4.231
331	1805A	2018-02-05 18:09:00	4.231
332	1805A	2018-02-05 19:09:00	4.106
333	1805A	2018-02-05 20:09:00	3.981
334	1805A	2018-02-05 21:09:00	3.981
335	1805A	2018-02-05 22:09:00	3.856
336	1805A	2018-02-05 23:09:00	3.981
337	1805A	2018-02-06 00:09:00	3.981
338	1805A	2018-02-06 01:09:00	3.981
339	1805A	2018-02-06 02:09:00	3.981
340	1805A	2018-02-06 03:09:00	3.981
341	1805A	2018-02-06 04:09:00	3.856
342	1805A	2018-02-06 05:09:00	3.856
343	1805A	2018-02-06 06:09:00	3.856
344	1805A	2018-02-06 07:09:00	3.856
345	1805A	2018-02-06 08:09:00	3.981
346	1805A	2018-02-06 09:09:00	4.106
347	1805A	2018-02-06 10:09:00	4.106
348	1805A	2018-02-06 11:09:00	4.231
349	1805A	2018-02-06 12:09:00	4.481
350	1805A	2018-02-06 13:09:00	4.481
351	1805A	2018-02-06 14:09:00	4.481
352	1805A	2018-02-06 15:09:00	4.481
353	1805A	2018-02-06 16:09:00	4.481
354	1805A	2018-02-06 17:09:00	4.356
355	1805A	2018-02-06 18:09:00	4.481
356	1805A	2018-02-06 19:09:00	4.481
357	1805A	2018-02-06 20:09:00	4.481
358	1805A	2018-02-06 21:09:00	4.481
359	1805A	2018-02-06 22:09:00	4.356
360	1805A	2018-02-06 23:09:00	4.356
361	1805A	2018-02-07 00:09:00	4.231
362	1805A	2018-02-07 01:09:00	4.231
363	1805A	2018-02-07 02:09:00	4.356
364	1805A	2018-02-07 03:09:00	4.356
365	1805A	2018-02-07 04:09:00	4.356
366	1805A	2018-02-07 05:09:00	4.356
367	1805A	2018-02-07 06:09:00	4.356
368	1805A	2018-02-07 07:09:00	4.356
369	1805A	2018-02-07 08:09:00	4.231
370	1805A	2018-02-07 09:09:00	4.356
371	1805A	2018-02-07 10:09:00	4.356
372	1805A	2018-02-07 11:09:00	4.356
373	1805A	2018-02-07 12:09:00	4.481
374	1805A	2018-02-07 13:09:00	4.606
375	1805A	2018-02-07 14:09:00	4.731
376	1805A	2018-02-07 15:09:00	4.731
377	1805A	2018-02-07 16:09:00	4.856
378	1805A	2018-02-07 17:09:00	4.731
379	1805A	2018-02-07 18:09:00	4.731
380	1805A	2018-02-07 19:09:00	4.606
381	1805A	2018-02-07 20:09:00	4.481
382	1805A	2018-02-07 21:09:00	4.356
383	1805A	2018-02-07 22:09:00	4.231
384	1805A	2018-02-07 23:09:00	4.231
385	1805A	2018-02-08 00:09:00	4.231
386	1805A	2018-02-08 01:09:00	4.231
387	1805A	2018-02-08 02:09:00	4.106
388	1805A	2018-02-08 03:09:00	4.106
389	1805A	2018-02-08 04:09:00	4.106
390	1805A	2018-02-08 05:09:00	3.981
391	1805A	2018-02-08 06:09:00	3.981
392	1805A	2018-02-08 07:09:00	3.981
393	1805A	2018-02-08 08:09:00	3.981
394	1805A	2018-02-08 09:09:00	3.981
395	1805A	2018-02-08 10:09:00	3.981
396	1805A	2018-02-08 11:09:00	3.981
397	1805A	2018-02-08 12:09:00	3.981
398	1805A	2018-02-08 13:09:00	4.106
399	1805A	2018-02-08 14:09:00	3.981
400	1805A	2018-02-08 15:09:00	3.981
401	1805A	2018-02-08 16:09:00	4.106
402	1805A	2018-02-08 17:09:00	4.106
403	1805A	2018-02-08 18:09:00	3.981
404	1805A	2018-02-08 19:09:00	3.981
405	1805A	2018-02-08 20:09:00	3.981
406	1805A	2018-02-08 21:09:00	4.106
407	1805A	2018-02-08 22:09:00	3.731
408	1805A	2018-02-08 23:09:00	3.356
409	1805A	2018-02-09 00:09:00	2.856
410	1805A	2018-02-09 01:09:00	2.481
411	1805A	2018-02-09 02:09:00	2.356
412	1805A	2018-02-09 03:09:00	2.231
413	1805A	2018-02-09 04:09:00	1.981
414	1805A	2018-02-09 05:09:00	1.731
415	1805A	2018-02-09 06:09:00	1.481
416	1805A	2018-02-09 07:09:00	0.981
417	1805A	2018-02-09 08:09:00	0.731
418	1805A	2018-02-09 09:09:00	0.856
419	1805A	2018-02-09 10:09:00	1.106
420	1805A	2018-02-09 11:09:00	1.231
421	1805A	2018-02-09 12:09:00	1.481
422	1805A	2018-02-09 13:09:00	1.731
423	1805A	2018-02-09 14:09:00	1.981
424	1805A	2018-02-09 15:09:00	2.106
425	1805A	2018-02-09 16:09:00	2.106
426	1805A	2018-02-09 17:09:00	2.356
427	1805A	2018-02-09 18:09:00	2.481
428	1805A	2018-02-09 19:09:00	2.606
429	1805A	2018-02-09 20:09:00	2.356
430	1805A	2018-02-09 21:09:00	2.356
431	1805A	2018-02-09 22:09:00	2.356
432	1805A	2018-02-09 23:09:00	2.231
433	1805A	2018-02-10 00:09:00	2.106
434	1805A	2018-02-10 01:09:00	2.106
435	1805A	2018-02-10 02:09:00	1.981
436	1805A	2018-02-10 03:09:00	2.356
437	1805A	2018-02-10 04:09:00	1.981
438	1805A	2018-02-10 05:09:00	1.731
439	1805A	2018-02-10 06:09:00	1.731
440	1805A	2018-02-10 07:09:00	1.856
441	1805A	2018-02-10 08:09:00	2.106
442	1805A	2018-02-10 09:09:00	2.231
443	1805A	2018-02-10 10:09:00	2.356
444	1805A	2018-02-10 11:09:00	2.731
445	1805A	2018-02-10 12:09:00	2.731
446	1805A	2018-02-10 13:09:00	2.856
447	1805A	2018-02-10 14:09:00	2.856
448	1805A	2018-02-10 15:09:00	2.981
449	1805A	2018-02-10 16:09:00	3.106
450	1805A	2018-02-10 17:09:00	3.231
451	1805A	2018-02-10 18:09:00	2.981
452	1805A	2018-02-10 19:09:00	2.606
453	1805A	2018-02-10 20:09:00	2.481
454	1805A	2018-02-10 21:09:00	2.481
455	1805A	2018-02-10 22:09:00	2.356
456	1805A	2018-02-10 23:09:00	2.231
457	1805A	2018-02-11 00:09:00	2.231
458	1805A	2018-02-11 01:09:00	2.231
459	1805A	2018-02-11 02:09:00	1.981
460	1805A	2018-02-11 03:09:00	1.856
461	1805A	2018-02-11 04:09:00	1.856
462	1805A	2018-02-11 05:09:00	1.856
463	1805A	2018-02-11 06:09:00	1.981
464	1805A	2018-02-11 07:09:00	2.106
465	1805A	2018-02-11 08:09:00	2.231
466	1805A	2018-02-11 09:09:00	2.356
467	1805A	2018-02-11 10:09:00	2.606
468	1805A	2018-02-11 11:09:00	2.731
469	1805A	2018-02-11 12:09:00	2.981
470	1805A	2018-02-11 13:09:00	2.856
471	1805A	2018-02-11 14:09:00	2.981
472	1805A	2018-02-11 15:09:00	3.106
473	1805A	2018-02-11 16:09:00	3.106
474	1805A	2018-02-11 17:09:00	3.106
475	1805A	2018-02-11 18:09:00	3.106
476	1805A	2018-02-11 19:09:00	2.981
477	1805A	2018-02-11 20:09:00	2.856
478	1805A	2018-02-11 21:09:00	2.856
479	1805A	2018-02-11 22:09:00	2.856
480	1805A	2018-02-11 23:09:00	2.856
481	1805A	2018-02-12 00:09:00	2.856
482	1805A	2018-02-12 01:09:00	2.856
483	1805A	2018-02-12 02:09:00	2.856
484	1805A	2018-02-12 03:09:00	2.981
485	1805A	2018-02-12 04:09:00	2.856
486	1805A	2018-02-12 05:09:00	2.856
487	1805A	2018-02-12 06:09:00	2.981
488	1805A	2018-02-12 07:09:00	2.856
489	1805A	2018-02-12 08:09:00	2.856
490	1805A	2018-02-12 09:09:00	2.981
491	1805A	2018-02-12 10:09:00	3.106
492	1805A	2018-02-12 11:09:00	3.481
493	1805A	2018-02-12 12:09:00	3.731
494	1805A	2018-02-12 13:09:00	3.856
495	1805A	2018-02-12 14:09:00	4.106
496	1805A	2018-02-12 15:09:00	4.106
497	1805A	2018-02-12 16:09:00	4.106
498	1805A	2018-02-12 17:09:00	3.981
499	1805A	2018-02-12 18:09:00	3.981
500	1805A	2018-02-12 19:09:00	3.981
501	1805A	2018-02-12 20:09:00	3.856
502	1805A	2018-02-12 21:09:00	3.731
503	1805A	2018-02-12 22:09:00	3.856
504	1805A	2018-02-12 23:09:00	3.731
505	1805A	2018-02-13 00:09:00	3.606
506	1805A	2018-02-13 01:09:00	3.606
507	1805A	2018-02-13 02:09:00	3.606
508	1805A	2018-02-13 03:09:00	3.481
509	1805A	2018-02-13 04:09:00	3.356
510	1805A	2018-02-13 05:09:00	3.356
511	1805A	2018-02-13 06:09:00	3.356
512	1805A	2018-02-13 07:09:00	3.356
513	1805A	2018-02-13 08:09:00	3.356
514	1805A	2018-02-13 09:09:00	3.606
515	1805A	2018-02-13 10:09:00	3.731
516	1805A	2018-02-13 11:09:00	3.731
517	1805A	2018-02-13 12:09:00	3.856
518	1805A	2018-02-13 13:09:00	3.856
519	1805A	2018-02-13 14:09:00	3.856
520	1805A	2018-02-13 15:09:00	3.856
521	1805A	2018-02-13 16:09:00	3.981
522	1805A	2018-02-13 17:09:00	3.856
523	1805A	2018-02-13 18:09:00	3.981
524	1805A	2018-02-13 19:09:00	4.106
525	1805A	2018-02-13 20:09:00	4.106
526	1805A	2018-02-13 21:09:00	4.231
527	1805A	2018-02-13 22:09:00	4.231
528	1805A	2018-02-13 23:09:00	3.981
529	1805A	2018-02-14 00:09:00	3.981
530	1805A	2018-02-14 01:09:00	3.856
531	1805A	2018-02-14 02:09:00	3.731
532	1805A	2018-02-14 03:09:00	3.606
533	1805A	2018-02-14 04:09:00	3.606
534	1805A	2018-02-14 05:09:00	3.481
535	1805A	2018-02-14 06:09:00	3.356
536	1805A	2018-02-14 07:09:00	3.231
537	1805A	2018-02-14 08:09:00	3.106
538	1805A	2018-02-14 09:09:00	3.106
539	1805A	2018-02-14 10:09:00	3.356
540	1805A	2018-02-14 11:09:00	3.606
541	1805A	2018-02-14 12:09:00	3.856
542	1805A	2018-02-14 13:09:00	3.981
543	1805A	2018-02-14 14:09:00	4.231
544	1805A	2018-02-14 15:09:00	4.231
545	1805A	2018-02-14 16:09:00	4.231
546	1805A	2018-02-14 17:09:00	4.356
547	1805A	2018-02-14 18:09:00	4.106
548	1805A	2018-02-14 19:09:00	3.981
549	1805A	2018-02-14 20:09:00	3.981
550	1805A	2018-02-14 21:09:00	3.856
551	1805A	2018-02-14 22:09:00	3.731
552	1805A	2018-02-14 23:09:00	3.731
553	1805A	2018-02-15 00:09:00	3.731
554	1805A	2018-02-15 01:09:00	3.606
555	1805A	2018-02-15 02:09:00	3.606
556	1805A	2018-02-15 03:09:00	3.481
557	1805A	2018-02-15 04:09:00	3.481
558	1805A	2018-02-15 05:09:00	3.481
559	1805A	2018-02-15 06:09:00	3.481
560	1805A	2018-02-15 07:09:00	3.356
561	1805A	2018-02-15 08:09:00	3.356
562	1805A	2018-02-15 09:09:00	3.481
563	1805A	2018-02-15 10:09:00	3.731
564	1805A	2018-02-15 11:09:00	3.856
565	1805A	2018-02-15 12:09:00	4.106
566	1805A	2018-02-15 13:09:00	4.106
567	1805A	2018-02-15 14:09:00	4.231
568	1805A	2018-02-15 15:09:00	4.356
569	1805A	2018-02-15 16:09:00	4.481
570	1805A	2018-02-15 17:09:00	4.356
571	1805A	2018-02-15 18:09:00	4.231
572	1805A	2018-02-15 19:09:00	4.106
573	1805A	2018-02-15 20:09:00	4.231
574	1805A	2018-02-15 21:09:00	4.106
575	1805A	2018-02-15 22:09:00	4.231
576	1805A	2018-02-15 23:09:00	4.356
577	1805A	2018-02-16 00:09:00	4.481
578	1805A	2018-02-16 01:09:00	4.481
579	1805A	2018-02-16 02:09:00	4.481
580	1805A	2018-02-16 03:09:00	4.356
581	1805A	2018-02-16 04:09:00	4.356
582	1805A	2018-02-16 05:09:00	4.606
583	1805A	2018-02-16 06:09:00	4.356
584	1805A	2018-02-16 07:09:00	4.481
585	1805A	2018-02-16 08:09:00	4.481
586	1805A	2018-02-16 09:09:00	4.481
587	1805A	2018-02-16 10:09:00	4.606
588	1805A	2018-02-16 11:09:00	4.856
589	1805A	2018-02-16 12:09:00	4.981
590	1805A	2018-02-16 13:09:00	5.106
591	1805A	2018-02-16 14:09:00	4.981
592	1805A	2018-02-16 15:09:00	4.981
593	1805A	2018-02-16 16:09:00	4.856
594	1805A	2018-02-16 17:09:00	4.606
595	1805A	2018-02-16 18:09:00	4.731
596	1805A	2018-02-16 19:09:00	4.856
597	1805A	2018-02-16 20:09:00	4.731
598	1805A	2018-02-16 21:09:00	4.731
599	1805A	2018-02-16 22:09:00	4.606
600	1805A	2018-02-16 23:09:00	4.481
601	1805A	2018-02-17 00:09:00	4.481
602	1805A	2018-02-17 01:09:00	4.356
603	1805A	2018-02-17 02:09:00	4.231
604	1805A	2018-02-17 03:09:00	3.731
605	1805A	2018-02-17 04:09:00	3.356
606	1805A	2018-02-17 05:09:00	3.481
607	1805A	2018-02-17 06:09:00	3.481
608	1805A	2018-02-17 07:09:00	3.481
609	1805A	2018-02-17 08:09:00	3.481
610	1805A	2018-02-17 09:09:00	3.606
611	1805A	2018-02-17 10:09:00	3.731
612	1805A	2018-02-17 11:09:00	3.731
613	1805A	2018-02-17 12:09:00	3.856
614	1805A	2018-02-17 13:09:00	3.981
615	1805A	2018-02-17 14:09:00	4.231
616	1805A	2018-02-17 15:09:00	4.356
617	1805A	2018-02-17 16:09:00	4.231
618	1805A	2018-02-17 17:09:00	3.981
619	1805A	2018-02-17 18:09:00	4.106
620	1805A	2018-02-17 19:09:00	3.856
621	1805A	2018-02-17 20:09:00	3.731
622	1805A	2018-02-17 21:09:00	3.356
623	1805A	2018-02-17 22:09:00	3.231
624	1805A	2018-02-17 23:09:00	3.106
625	1805A	2018-02-18 00:09:00	3.231
626	1805A	2018-02-18 01:09:00	3.356
627	1805A	2018-02-18 02:09:00	3.231
628	1805A	2018-02-18 03:09:00	3.356
629	1805A	2018-02-18 04:09:00	3.106
630	1805A	2018-02-18 05:09:00	3.231
631	1805A	2018-02-18 06:09:00	2.856
632	1805A	2018-02-18 07:09:00	2.731
633	1805A	2018-02-18 08:09:00	2.856
634	1805A	2018-02-18 09:09:00	2.981
635	1805A	2018-02-18 10:09:00	3.106
636	1805A	2018-02-18 11:09:00	3.231
637	1805A	2018-02-18 12:09:00	3.481
638	1805A	2018-02-18 13:09:00	3.481
639	1805A	2018-02-18 14:09:00	3.606
640	1805A	2018-02-18 15:09:00	3.731
641	1805A	2018-02-18 16:09:00	3.731
642	1805A	2018-02-18 17:09:00	3.731
643	1805A	2018-02-18 18:09:00	3.606
644	1805A	2018-02-18 19:09:00	3.356
645	1805A	2018-02-18 20:09:00	3.356
646	1805A	2018-02-18 21:09:00	3.356
647	1805A	2018-02-18 22:09:00	2.981
648	1805A	2018-02-18 23:09:00	2.856
649	1805A	2018-02-19 00:09:00	2.981
650	1805A	2018-02-19 01:09:00	2.981
651	1805A	2018-02-19 02:09:00	2.856
652	1805A	2018-02-19 03:09:00	2.731
653	1805A	2018-02-19 04:09:00	2.731
654	1805A	2018-02-19 05:09:00	2.731
655	1805A	2018-02-19 06:09:00	2.606
656	1805A	2018-02-19 07:09:00	2.731
657	1805A	2018-02-19 08:09:00	2.856
658	1805A	2018-02-19 09:09:00	3.106
659	1805A	2018-02-19 10:09:00	2.981
660	1805A	2018-02-19 11:09:00	3.106
661	1805A	2018-02-19 12:09:00	3.106
662	1805A	2018-02-19 13:09:00	3.231
663	1805A	2018-02-19 14:09:00	3.106
664	1805A	2018-02-19 15:09:00	3.231
665	1805A	2018-02-19 16:09:00	3.356
666	1805A	2018-02-19 17:09:00	3.356
667	1805A	2018-02-19 18:09:00	3.356
668	1805A	2018-02-19 19:09:00	3.231
669	1805A	2018-02-19 20:09:00	3.106
670	1805A	2018-02-19 21:09:00	2.981
671	1805A	2018-02-19 22:09:00	2.856
672	1805A	2018-02-19 23:09:00	2.856
673	1805A	2018-02-20 00:09:00	2.856
674	1805A	2018-02-20 01:09:00	2.856
675	1805A	2018-02-20 02:09:00	2.856
676	1805A	2018-02-20 03:09:00	2.731
677	1805A	2018-02-20 04:09:00	2.731
678	1805A	2018-02-20 05:09:00	2.856
679	1805A	2018-02-20 06:09:00	2.856
680	1805A	2018-02-20 07:09:00	2.856
681	1805A	2018-02-20 08:09:00	2.856
682	1805A	2018-02-20 09:09:00	2.856
683	1805A	2018-02-20 10:09:00	2.981
684	1805A	2018-02-20 11:09:00	3.106
685	1805A	2018-02-20 12:09:00	3.231
686	1805A	2018-02-20 13:09:00	3.231
687	1805A	2018-02-20 14:09:00	3.356
688	1805A	2018-02-20 15:09:00	3.481
689	1805A	2018-02-20 16:09:00	3.606
690	1805A	2018-02-20 17:09:00	3.856
691	1805A	2018-02-20 18:09:00	3.856
692	1805A	2018-02-20 19:09:00	3.856
693	1805A	2018-02-20 20:09:00	3.856
694	1805A	2018-02-20 21:09:00	3.981
695	1805A	2018-02-20 22:09:00	3.981
696	1805A	2018-02-20 23:09:00	3.981
697	1805A	2018-02-21 00:09:00	4.106
698	1805A	2018-02-21 01:09:00	4.106
699	1805A	2018-02-21 02:09:00	4.231
700	1805A	2018-02-21 03:09:00	4.106
701	1805A	2018-02-21 04:09:00	4.231
702	1805A	2018-02-21 05:09:00	4.106
703	1805A	2018-02-21 06:09:00	4.231
704	1805A	2018-02-21 07:09:00	4.356
705	1805A	2018-02-21 08:09:00	4.356
706	1805A	2018-02-21 09:09:00	4.356
707	1805A	2018-02-21 10:09:00	4.481
708	1805A	2018-02-21 11:09:00	4.606
709	1805A	2018-02-21 12:09:00	4.856
710	1805A	2018-02-21 13:09:00	5.106
711	1805A	2018-02-21 14:09:00	5.231
712	1805A	2018-02-21 15:09:00	5.356
713	1805A	2018-02-21 16:09:00	5.481
714	1805A	2018-02-21 17:09:00	5.481
715	1805A	2018-02-21 18:09:00	5.481
716	1805A	2018-02-21 19:09:00	5.356
717	1805A	2018-02-21 20:09:00	5.481
718	1805A	2018-02-21 21:09:00	5.356
719	1805A	2018-02-21 22:09:00	5.356
720	1805A	2018-02-21 23:09:00	5.106
721	1805A	2018-02-22 00:09:00	5.106
722	1805A	2018-02-22 01:09:00	4.981
723	1805A	2018-02-22 02:09:00	4.981
724	1805A	2018-02-22 03:09:00	4.731
725	1805A	2018-02-22 04:09:00	4.731
726	1805A	2018-02-22 05:09:00	4.606
727	1805A	2018-02-22 06:09:00	4.481
728	1805A	2018-02-22 07:09:00	4.481
729	1805A	2018-02-22 08:09:00	4.356
730	1805A	2018-02-22 09:09:00	4.356
731	1805A	2018-02-22 10:09:00	4.481
732	1805A	2018-02-22 11:09:00	4.356
733	1805A	2018-02-22 12:09:00	4.356
734	1805A	2018-02-22 13:09:00	4.356
735	1805A	2018-02-22 14:09:00	4.481
736	1805A	2018-02-22 15:09:00	4.481
737	1805A	2018-02-22 16:09:00	4.356
738	1805A	2018-02-22 17:09:00	4.356
739	1805A	2018-02-22 18:09:00	4.231
740	1805A	2018-02-22 19:09:00	4.106
741	1805A	2018-02-22 20:09:00	3.856
742	1805A	2018-02-22 21:09:00	3.731
743	1805A	2018-02-22 22:09:00	3.731
744	1805A	2018-02-22 23:09:00	3.606
745	1805A	2018-02-23 00:09:00	3.731
746	1805A	2018-02-23 01:09:00	3.856
747	1805A	2018-02-23 02:09:00	4.106
748	1805A	2018-02-23 03:09:00	4.231
749	1805A	2018-02-23 04:09:00	4.481
750	1805A	2018-02-23 05:09:00	4.356
751	1805A	2018-02-23 06:09:00	4.356
752	1805A	2018-02-23 07:09:00	4.356
753	1805A	2018-02-23 08:09:00	4.356
754	1805A	2018-02-23 09:09:00	4.231
755	1805A	2018-02-23 10:09:00	4.231
756	1805A	2018-02-23 11:09:00	4.356
757	1805A	2018-02-23 12:09:00	4.981
758	1805A	2018-02-23 13:09:00	5.106
759	1805A	2018-02-23 14:09:00	5.731
760	1805A	2018-02-23 15:09:00	5.981
761	1805A	2018-02-23 16:09:00	5.981
762	1805A	2018-02-23 17:09:00	5.981
763	1805A	2018-02-23 18:09:00	5.856
764	1805A	2018-02-23 19:09:00	5.856
765	1805A	2018-02-23 20:09:00	5.856
766	1805A	2018-02-23 21:09:00	5.856
767	1805A	2018-02-23 22:09:00	5.981
768	1805A	2018-02-23 23:09:00	5.856
769	1805A	2018-02-24 00:09:00	5.731
770	1805A	2018-02-24 01:09:00	5.731
771	1805A	2018-02-24 02:09:00	5.731
772	1805A	2018-02-24 03:09:00	5.856
773	1805A	2018-02-24 04:09:00	5.856
774	1805A	2018-02-24 05:09:00	5.981
775	1805A	2018-02-24 06:09:00	5.981
776	1805A	2018-02-24 07:09:00	5.731
777	1805A	2018-02-24 08:09:00	5.606
778	1805A	2018-02-24 09:09:00	5.481
779	1805A	2018-02-24 10:09:00	5.481
780	1805A	2018-02-24 11:09:00	5.606
781	1805A	2018-02-24 12:09:00	5.606
782	1805A	2018-02-24 13:09:00	5.731
783	1805A	2018-02-24 14:09:00	5.731
784	1805A	2018-02-24 15:09:00	5.606
785	1805A	2018-02-24 16:09:00	5.356
786	1805A	2018-02-24 17:09:00	5.231
787	1805A	2018-02-24 18:09:00	5.231
788	1805A	2018-02-24 19:09:00	5.356
789	1805A	2018-02-24 20:09:00	5.356
790	1805A	2018-02-24 21:09:00	5.231
791	1805A	2018-02-24 22:09:00	5.231
792	1805A	2018-02-24 23:09:00	5.106
793	1805A	2018-02-25 00:09:00	5.106
794	1805A	2018-02-25 01:09:00	5.106
795	1805A	2018-02-25 02:09:00	4.981
796	1805A	2018-02-25 03:09:00	4.856
797	1805A	2018-02-25 04:09:00	4.731
798	1805A	2018-02-25 05:09:00	4.481
799	1805A	2018-02-25 06:09:00	4.356
800	1805A	2018-02-25 07:09:00	4.356
801	1805A	2018-02-25 08:09:00	4.481
802	1805A	2018-02-25 09:09:00	4.606
803	1805A	2018-02-25 10:09:00	4.481
804	1805A	2018-02-25 11:09:00	4.481
805	1805A	2018-02-25 12:09:00	4.481
806	1805A	2018-02-25 13:09:00	4.481
807	1805A	2018-02-25 14:09:00	4.731
808	1805A	2018-02-25 15:09:00	5.231
809	1805A	2018-02-25 16:09:00	5.481
810	1805A	2018-02-25 17:09:00	5.231
811	1805A	2018-02-25 18:09:00	5.231
812	1805A	2018-02-25 19:09:00	5.106
813	1805A	2018-02-25 20:09:00	4.981
814	1805A	2018-02-25 21:09:00	4.731
815	1805A	2018-02-25 22:09:00	4.856
816	1805A	2018-02-25 23:09:00	4.731
817	1805A	2018-02-26 00:09:00	4.606
818	1805A	2018-02-26 01:09:00	4.606
819	1805A	2018-02-26 02:09:00	4.606
820	1805A	2018-02-26 03:09:00	4.606
821	1805A	2018-02-26 04:09:00	4.606
822	1805A	2018-02-26 05:09:00	4.606
823	1805A	2018-02-26 06:09:00	4.481
824	1805A	2018-02-26 07:09:00	4.606
825	1805A	2018-02-26 08:09:00	4.481
826	1805A	2018-02-26 09:09:00	4.481
827	1805A	2018-02-26 10:09:00	4.481
828	1805A	2018-02-26 11:09:00	4.606
829	1805A	2018-02-26 12:09:00	4.481
830	1805A	2018-02-26 13:09:00	4.606
831	1805A	2018-02-26 14:09:00	4.606
832	1805A	2018-02-26 15:09:00	4.606
833	1805A	2018-02-26 16:09:00	4.606
834	1805A	2018-02-26 17:09:00	4.606
835	1805A	2018-02-26 18:09:00	4.481
836	1805A	2018-02-26 19:09:00	4.231
837	1805A	2018-02-26 20:09:00	4.106
838	1805A	2018-02-26 21:09:00	3.731
839	1805A	2018-02-26 22:09:00	3.731
840	1805A	2018-02-26 23:09:00	3.481
841	1805A	2018-02-27 00:09:00	3.356
842	1805A	2018-02-27 01:09:00	3.231
843	1805A	2018-02-27 02:09:00	2.856
844	1805A	2018-02-27 03:09:00	2.606
845	1805A	2018-02-27 04:09:00	2.606
846	1805A	2018-02-27 05:09:00	2.606
847	1805A	2018-02-27 06:09:00	2.481
848	1805A	2018-02-27 07:09:00	2.856
849	1805A	2018-02-27 08:09:00	3.106
850	1805A	2018-02-27 09:09:00	3.231
851	1805A	2018-02-27 10:09:00	3.356
852	1805A	2018-02-27 11:09:00	3.481
853	1805A	2018-02-27 12:09:00	3.731
854	1805A	2018-02-27 13:09:00	3.731
855	1805A	2018-02-27 14:09:00	3.731
856	1805A	2018-02-27 15:09:00	3.856
857	1805A	2018-02-27 16:09:00	3.856
858	1805A	2018-02-27 17:09:00	3.481
859	1805A	2018-02-27 18:09:00	3.481
860	1805A	2018-02-27 19:09:00	3.481
861	1805A	2018-02-27 20:09:00	3.481
862	1805A	2018-02-27 21:09:00	3.231
863	1805A	2018-02-27 22:09:00	3.106
864	1805A	2018-02-27 23:09:00	3.106
865	1805A	2018-02-28 00:09:00	2.981
866	1805A	2018-02-28 01:09:00	2.981
867	1805A	2018-02-28 02:09:00	2.981
868	1805A	2018-02-28 03:09:00	2.856
869	1805A	2018-02-28 04:09:00	2.981
870	1805A	2018-02-28 05:09:00	2.856
871	1805A	2018-02-28 06:09:00	2.981
872	1805A	2018-02-28 07:09:00	2.981
873	1805A	2018-02-28 08:09:00	3.106
874	1805A	2018-02-28 09:09:00	3.106
875	1805A	2018-02-28 10:09:00	2.981
876	1805A	2018-02-28 11:09:00	2.981
877	1805A	2018-02-28 12:09:00	2.981
878	1805A	2018-02-28 13:09:00	3.106
879	1805A	2018-02-28 14:09:00	3.231
880	1805A	2018-02-28 15:09:00	3.231
881	1805A	2018-02-28 16:09:00	3.356
882	1805A	2018-02-28 17:09:00	3.356
883	1805A	2018-02-28 18:09:00	3.481
884	1805A	2018-02-28 19:09:00	3.481
885	1805A	2018-02-28 20:09:00	3.481
886	1805A	2018-02-28 21:09:00	3.481
887	1805A	2018-02-28 22:09:00	3.606
888	1805A	2018-02-28 23:09:00	3.606
889	1805A	2018-03-01 00:09:00	3.606
890	1805A	2018-03-01 01:09:00	3.731
891	1805A	2018-03-01 02:09:00	3.731
892	1805A	2018-03-01 03:09:00	3.731
893	1805A	2018-03-01 04:09:00	3.731
894	1805A	2018-03-01 05:09:00	3.731
895	1805A	2018-03-01 06:09:00	2.981
896	1805A	2018-03-01 07:09:00	2.606
897	1805A	2018-03-01 08:09:00	2.481
898	1805A	2018-03-01 09:09:00	2.481
899	1805A	2018-03-01 10:09:00	2.356
900	1805A	2018-03-01 11:09:00	2.231
901	1805A	2018-03-01 12:09:00	2.231
902	1805A	2018-03-01 13:09:00	2.231
903	1805A	2018-03-01 14:09:00	2.356
904	1805A	2018-03-01 15:09:00	2.356
905	1805A	2018-03-01 16:09:00	2.231
906	1805A	2018-03-01 17:09:00	1.981
907	1805A	2018-03-01 18:09:00	1.856
908	1805A	2018-03-01 19:09:00	1.731
909	1805A	2018-03-01 20:09:00	1.731
910	1805A	2018-03-01 21:09:00	1.856
911	1805A	2018-03-01 22:09:00	1.856
912	1805A	2018-03-01 23:09:00	1.856
913	1805A	2018-03-02 00:09:00	1.981
914	1805A	2018-03-02 01:09:00	2.106
915	1805A	2018-03-02 02:09:00	1.856
916	1805A	2018-03-02 03:09:00	2.106
917	1805A	2018-03-02 04:09:00	1.856
918	1805A	2018-03-02 05:09:00	1.856
919	1805A	2018-03-02 06:09:00	1.981
920	1805A	2018-03-02 07:09:00	2.106
921	1805A	2018-03-02 08:09:00	2.106
922	1805A	2018-03-02 09:09:00	1.981
923	1805A	2018-03-02 10:09:00	1.356
924	1805A	2018-03-02 11:09:00	1.231
925	1805A	2018-03-02 12:09:00	1.106
926	1805A	2018-03-02 13:09:00	0.856
927	1805A	2018-03-02 14:09:00	0.606
928	1805A	2018-03-02 15:09:00	0.106
929	1805A	2018-03-02 16:09:00	-0.019
930	1805A	2018-03-02 17:09:00	-0.019
931	1805A	2018-03-02 18:09:00	-0.019
932	1805A	2018-03-02 19:09:00	-0.269
933	1805A	2018-03-02 20:09:00	-0.519
934	1805A	2018-03-02 21:09:00	-0.394
935	1805A	2018-03-02 22:09:00	-0.394
936	1805A	2018-03-02 23:09:00	-0.394
937	1805A	2018-03-03 00:09:00	-0.144
938	1805A	2018-03-03 01:09:00	-0.019
939	1805A	2018-03-03 02:09:00	0.106
940	1805A	2018-03-03 03:09:00	0.231
941	1805A	2018-03-03 04:09:00	0.481
942	1805A	2018-03-03 05:09:00	0.606
943	1805A	2018-03-03 06:09:00	0.606
944	1805A	2018-03-03 07:09:00	0.731
945	1805A	2018-03-03 08:09:00	0.731
946	1805A	2018-03-03 09:09:00	0.856
947	1805A	2018-03-03 10:09:00	0.981
948	1805A	2018-03-03 11:09:00	1.106
949	1805A	2018-03-03 12:09:00	1.356
950	1805A	2018-03-03 13:09:00	1.481
951	1805A	2018-03-03 14:09:00	1.606
952	1805A	2018-03-03 15:09:00	1.856
953	1805A	2018-03-03 16:09:00	1.981
954	1805A	2018-03-03 17:09:00	2.106
955	1805A	2018-03-03 18:09:00	2.231
956	1805A	2018-03-03 19:09:00	2.231
957	1805A	2018-03-03 20:09:00	2.231
958	1805A	2018-03-03 21:09:00	2.231
959	1805A	2018-03-03 22:09:00	2.231
960	1805A	2018-03-03 23:09:00	2.106
961	1805A	2018-03-04 00:09:00	2.231
962	1805A	2018-03-04 01:09:00	2.231
963	1805A	2018-03-04 02:09:00	2.231
964	1805A	2018-03-04 03:09:00	2.356
965	1805A	2018-03-04 04:09:00	2.356
966	1805A	2018-03-04 05:09:00	2.231
967	1805A	2018-03-04 06:09:00	2.356
968	1805A	2018-03-04 07:09:00	2.356
969	1805A	2018-03-04 08:09:00	2.481
970	1805A	2018-03-04 09:09:00	2.481
971	1805A	2018-03-04 10:09:00	2.481
972	1805A	2018-03-04 11:09:00	2.606
973	1805A	2018-03-04 12:09:00	2.481
974	1805A	2018-03-04 13:09:00	2.606
975	1805A	2018-03-04 14:09:00	2.731
976	1805A	2018-03-04 15:09:00	2.856
977	1805A	2018-03-04 16:09:00	2.981
978	1805A	2018-03-04 17:09:00	2.856
979	1805A	2018-03-04 18:09:00	2.856
980	1805A	2018-03-04 19:09:00	2.856
981	1805A	2018-03-04 20:09:00	2.856
982	1805A	2018-03-04 21:09:00	2.731
983	1805A	2018-03-04 22:09:00	2.731
984	1805A	2018-03-04 23:09:00	2.731
985	1805A	2018-03-05 00:09:00	2.856
986	1805A	2018-03-05 01:09:00	2.856
987	1805A	2018-03-05 02:09:00	2.856
988	1805A	2018-03-05 03:09:00	2.981
989	1805A	2018-03-05 04:09:00	2.981
990	1805A	2018-03-05 05:09:00	2.981
991	1805A	2018-03-05 06:09:00	2.856
992	1805A	2018-03-05 07:09:00	2.856
993	1805A	2018-03-05 08:09:00	2.856
994	1805A	2018-03-05 09:09:00	2.356
995	1805A	2018-03-05 10:09:00	1.981
996	1805A	2018-03-05 11:09:00	1.606
997	1805A	2018-03-05 12:09:00	0.981
998	1805A	2018-03-05 13:09:00	0.481
999	1805A	2018-03-05 14:09:00	0.106
1000	1805A	2018-03-05 15:09:00	-0.144
1001	1805A	2018-03-05 16:09:00	-0.519
1002	1805A	2018-03-05 17:09:00	-0.519
1003	1805A	2018-03-05 18:09:00	-0.769
1004	1805A	2018-03-05 19:09:00	-1.019
1005	1805A	2018-03-05 20:09:00	-1.144
1006	1805A	2018-03-05 21:09:00	-1.394
1007	1805A	2018-03-05 22:09:00	-1.644
1008	1805A	2018-03-05 23:09:00	-1.769
1009	1805A	2018-03-06 00:09:00	-1.769
1010	1805A	2018-03-06 01:09:00	-1.519
1011	1805A	2018-03-06 02:09:00	-1.519
1012	1805A	2018-03-06 03:09:00	-1.519
1013	1805A	2018-03-06 04:09:00	-1.519
1014	1805A	2018-03-06 05:09:00	-1.769
1015	1805A	2018-03-06 06:09:00	-1.894
1016	1805A	2018-03-06 07:09:00	-1.894
1017	1805A	2018-03-06 08:09:00	-2.019
1018	1805A	2018-03-06 09:09:00	-2.144
1019	1805A	2018-03-06 10:09:00	-2.394
1020	1805A	2018-03-06 11:09:00	-2.644
1021	1805A	2018-03-06 12:09:00	-2.894
1022	1805A	2018-03-06 13:09:00	-3.019
1023	1805A	2018-03-06 14:09:00	-3.144
1024	1805A	2018-03-06 15:09:00	-3.019
1025	1805A	2018-03-06 16:09:00	-2.769
1026	1805A	2018-03-06 17:09:00	-2.519
1027	1805A	2018-03-06 18:09:00	-2.519
1028	1805A	2018-03-06 19:09:00	-2.269
1029	1805A	2018-03-06 20:09:00	-2.019
1030	1805A	2018-03-06 21:09:00	-1.769
1031	1805A	2018-03-06 22:09:00	-1.644
1032	1805A	2018-03-06 23:09:00	-1.644
1033	1805A	2018-03-07 00:09:00	-1.144
1034	1805A	2018-03-07 01:09:00	-0.894
1035	1805A	2018-03-07 02:09:00	-0.769
1036	1805A	2018-03-07 03:09:00	-0.644
1037	1805A	2018-03-07 04:09:00	-0.644
1038	1805A	2018-03-07 05:09:00	-0.644
1039	1805A	2018-03-07 06:09:00	-0.894
1040	1805A	2018-03-07 07:09:00	-0.769
1041	1805A	2018-03-07 08:09:00	-0.519
1042	1805A	2018-03-07 09:09:00	-0.394
1043	1805A	2018-03-07 10:09:00	-0.144
1044	1805A	2018-03-07 11:09:00	-0.144
1045	1805A	2018-03-07 12:09:00	-0.144
1046	1805A	2018-03-07 13:09:00	-0.019
1047	1805A	2018-03-07 14:09:00	-0.019
1048	1805A	2018-03-07 15:09:00	-0.019
1049	1805A	2018-03-07 16:09:00	-0.019
1050	1805A	2018-03-07 17:09:00	0.106
1051	1805A	2018-03-07 18:09:00	0.106
1052	1805A	2018-03-07 19:09:00	0.106
1053	1805A	2018-03-07 20:09:00	0.231
1054	1805A	2018-03-07 21:09:00	0.231
1055	1805A	2018-03-07 22:09:00	0.106
1056	1805A	2018-03-07 23:09:00	0.106
1057	1805A	2018-03-08 00:09:00	0.106
1058	1805A	2018-03-08 01:09:00	0.106
1059	1805A	2018-03-08 02:09:00	0.106
1060	1805A	2018-03-08 03:09:00	0.231
1061	1805A	2018-03-08 04:09:00	0.231
1062	1805A	2018-03-08 05:09:00	0.106
1063	1805A	2018-03-08 06:09:00	0.106
1064	1805A	2018-03-08 07:09:00	0.106
1065	1805A	2018-03-08 08:09:00	0.356
1066	1805A	2018-03-08 09:09:00	0.231
1067	1805A	2018-03-08 10:09:00	0.356
1068	1805A	2018-03-08 11:09:00	0.356
1069	1805A	2018-03-08 12:09:00	0.481
1070	1805A	2018-03-08 13:09:00	0.606
1071	1805A	2018-03-08 14:09:00	0.731
1072	1805A	2018-03-08 15:09:00	0.606
1073	1805A	2018-03-08 16:09:00	0.731
1074	1805A	2018-03-08 17:09:00	0.481
1075	1805A	2018-03-08 18:09:00	0.606
1076	1805A	2018-03-08 19:09:00	0.356
1077	1805A	2018-03-08 20:09:00	0.481
1078	1805A	2018-03-08 21:09:00	0.481
1079	1805A	2018-03-08 22:09:00	0.356
1080	1805A	2018-03-08 23:09:00	0.356
1081	1805A	2018-03-09 00:09:00	0.356
1082	1805A	2018-03-09 01:09:00	0.231
1083	1805A	2018-03-09 02:09:00	0.106
1084	1805A	2018-03-09 03:09:00	0.106
1085	1805A	2018-03-09 04:09:00	0.106
1086	1805A	2018-03-09 05:09:00	0.231
1087	1805A	2018-03-09 06:09:00	0.356
1088	1805A	2018-03-09 07:09:00	0.356
1089	1805A	2018-03-09 08:09:00	0.356
1090	1805A	2018-03-09 09:09:00	0.356
1091	1805A	2018-03-09 10:09:00	0.356
1092	1805A	2018-03-09 11:09:00	0.356
1093	1805A	2018-03-09 12:09:00	0.481
1094	1805A	2018-03-09 13:09:00	0.481
1095	1805A	2018-03-09 14:09:00	0.606
1096	1805A	2018-03-09 15:09:00	0.731
1097	1805A	2018-03-09 16:09:00	0.606
1098	1805A	2018-03-09 17:09:00	0.606
1099	1805A	2018-03-09 18:09:00	0.481
1100	1805A	2018-03-09 19:09:00	0.606
1101	1805A	2018-03-09 20:09:00	0.606
1102	1805A	2018-03-09 21:09:00	0.606
1103	1805A	2018-03-09 22:09:00	0.606
1104	1805A	2018-03-09 23:09:00	0.606
1105	1805A	2018-03-10 00:09:00	0.606
1106	1805A	2018-03-10 01:09:00	0.606
1107	1805A	2018-03-10 02:09:00	0.481
1108	1805A	2018-03-10 03:09:00	0.481
1109	1805A	2018-03-10 04:09:00	0.731
1110	1805A	2018-03-10 05:09:00	0.731
1111	1805A	2018-03-10 06:09:00	0.856
1112	1805A	2018-03-10 07:09:00	0.731
1113	1805A	2018-03-10 08:09:00	0.981
1114	1805A	2018-03-10 09:09:00	0.981
1115	1805A	2018-03-10 10:09:00	0.856
1116	1805A	2018-03-10 11:09:00	0.981
1117	1805A	2018-03-10 12:09:00	1.106
1118	1805A	2018-03-10 13:09:00	1.231
1119	1805A	2018-03-10 14:09:00	1.481
1120	1805A	2018-03-10 15:09:00	1.606
1121	1805A	2018-03-10 16:09:00	1.731
1122	1805A	2018-03-10 17:09:00	1.856
1123	1805A	2018-03-10 18:09:00	1.731
1124	1805A	2018-03-10 19:09:00	1.731
1125	1805A	2018-03-10 20:09:00	1.731
1126	1805A	2018-03-10 21:09:00	1.856
1127	1805A	2018-03-10 22:09:00	1.856
1128	1805A	2018-03-10 23:09:00	1.856
1129	1805A	2018-03-11 00:09:00	1.981
1130	1805A	2018-03-11 01:09:00	1.981
1131	1805A	2018-03-11 02:09:00	2.106
1132	1805A	2018-03-11 03:09:00	2.106
1133	1805A	2018-03-11 04:09:00	2.231
1134	1805A	2018-03-11 05:09:00	2.356
1135	1805A	2018-03-11 06:09:00	2.356
1136	1805A	2018-03-11 07:09:00	2.356
1137	1805A	2018-03-11 08:09:00	2.481
1138	1805A	2018-03-11 09:09:00	2.606
1139	1805A	2018-03-11 10:09:00	2.606
1140	1805A	2018-03-11 11:09:00	2.856
1141	1805A	2018-03-11 12:09:00	2.731
1142	1805A	2018-03-11 13:09:00	2.731
1143	1805A	2018-03-11 14:09:00	2.856
1144	1805A	2018-03-11 15:09:00	2.981
1145	1805A	2018-03-11 16:09:00	2.981
1146	1805A	2018-03-11 17:09:00	2.856
1147	1805A	2018-03-11 18:09:00	2.731
1148	1805A	2018-03-11 19:09:00	2.606
1149	1805A	2018-03-11 20:09:00	2.481
1150	1805A	2018-03-11 21:09:00	2.481
1151	1805A	2018-03-11 22:09:00	2.356
1152	1805A	2018-03-11 23:09:00	2.356
1153	1805A	2018-03-12 00:09:00	2.356
1154	1805A	2018-03-12 01:09:00	2.481
1155	1805A	2018-03-12 02:09:00	2.481
1156	1805A	2018-03-12 03:09:00	2.481
1157	1805A	2018-03-12 04:09:00	2.606
1158	1805A	2018-03-12 05:09:00	2.606
1159	1805A	2018-03-12 06:09:00	2.606
1160	1805A	2018-03-12 07:09:00	2.606
1161	1805A	2018-03-12 08:09:00	2.731
1162	1805A	2018-03-12 09:09:00	2.731
1163	1805A	2018-03-12 10:09:00	2.981
1164	1805A	2018-03-12 11:09:00	2.981
1165	1805A	2018-03-12 12:09:00	3.231
1166	1805A	2018-03-12 13:09:00	3.231
1167	1805A	2018-03-12 14:09:00	3.231
1168	1805A	2018-03-12 15:09:00	3.231
1169	1805A	2018-03-12 16:09:00	3.231
1170	1805A	2018-03-12 17:09:00	3.231
1171	1805A	2018-03-12 18:09:00	3.106
1172	1805A	2018-03-12 19:09:00	3.356
1173	1805A	2018-03-12 20:09:00	3.356
1174	1805A	2018-03-12 21:09:00	3.356
1175	1805A	2018-03-12 22:09:00	3.481
1176	1805A	2018-03-12 23:09:00	3.481
1177	1805A	2018-03-13 00:09:00	3.481
1178	1805A	2018-03-13 01:09:00	3.481
1179	1805A	2018-03-13 02:09:00	3.481
1180	1805A	2018-03-13 03:09:00	3.356
1181	1805A	2018-03-13 04:09:00	3.231
1182	1805A	2018-03-13 05:09:00	3.106
1183	1805A	2018-03-13 06:09:00	3.106
1184	1805A	2018-03-13 07:09:00	2.981
1185	1805A	2018-03-13 08:09:00	2.856
1186	1805A	2018-03-13 09:09:00	2.981
1187	1805A	2018-03-13 10:09:00	2.981
1188	1805A	2018-03-13 11:09:00	3.106
1189	1805A	2018-03-13 12:09:00	3.231
1190	1805A	2018-03-13 13:09:00	3.231
1191	1805A	2018-03-13 14:09:00	3.231
1192	1805A	2018-03-13 15:09:00	3.231
1193	1805A	2018-03-13 16:09:00	3.231
1194	1805A	2018-03-13 17:09:00	3.106
1195	1805A	2018-03-13 18:09:00	3.106
1196	1805A	2018-03-13 19:09:00	3.106
1197	1805A	2018-03-13 20:09:00	3.231
1198	1805A	2018-03-13 21:09:00	3.231
1199	1805A	2018-03-13 22:09:00	3.231
1200	1805A	2018-03-13 23:09:00	3.231
1201	1805A	2018-03-14 00:09:00	3.231
1202	1805A	2018-03-14 01:09:00	3.231
1203	1805A	2018-03-14 02:09:00	3.356
1204	1805A	2018-03-14 03:09:00	3.356
1205	1805A	2018-03-14 04:09:00	3.231
1206	1805A	2018-03-14 05:09:00	3.106
1207	1805A	2018-03-14 06:09:00	3.106
1208	1805A	2018-03-14 07:09:00	3.106
1209	1805A	2018-03-14 08:09:00	3.106
1210	1805A	2018-03-14 09:09:00	3.106
1211	1805A	2018-03-14 10:09:00	3.106
1212	1805A	2018-03-14 11:09:00	2.981
1213	1805A	2018-03-14 12:09:00	2.606
1214	1805A	2018-03-14 13:09:00	2.606
1215	1805A	2018-03-14 14:09:00	2.856
1216	1805A	2018-03-14 15:09:00	3.106
1217	1805A	2018-03-14 16:09:00	3.106
1218	1805A	2018-03-14 17:09:00	3.356
1219	1805A	2018-03-14 18:09:00	3.106
1220	1805A	2018-03-14 19:09:00	2.731
1221	1805A	2018-03-14 20:09:00	2.231
1222	1805A	2018-03-14 21:09:00	1.731
1223	1805A	2018-03-14 22:09:00	1.481
1224	1805A	2018-03-14 23:09:00	1.231
1225	1805A	2018-03-15 00:09:00	1.106
1226	1805A	2018-03-15 01:09:00	0.981
1227	1805A	2018-03-15 02:09:00	0.981
1228	1805A	2018-03-15 03:09:00	0.981
1229	1805A	2018-03-15 04:09:00	0.856
1230	1805A	2018-03-15 05:09:00	1.231
1231	1805A	2018-03-15 06:09:00	1.481
1232	1805A	2018-03-15 07:09:00	1.731
1233	1805A	2018-03-15 08:09:00	1.731
1234	1805A	2018-03-15 09:09:00	1.856
1235	1805A	2018-03-15 10:09:00	1.856
1236	1805A	2018-03-15 11:09:00	1.981
1237	1805A	2018-03-15 12:09:00	1.981
1238	1805A	2018-03-15 13:09:00	1.981
1239	1805A	2018-03-15 14:09:00	1.981
1240	1805A	2018-03-15 15:09:00	1.731
1241	1805A	2018-03-15 16:09:00	1.481
1242	1805A	2018-03-15 17:09:00	1.106
1243	1805A	2018-03-15 18:09:00	0.481
1244	1805A	2018-03-15 19:09:00	0.106
1245	1805A	2018-03-15 20:09:00	-0.144
1246	1805A	2018-03-15 21:09:00	-0.394
1247	1805A	2018-03-15 22:09:00	-0.519
1248	1805A	2018-03-15 23:09:00	-0.519
1249	1805A	2018-03-16 00:09:00	-0.519
1250	1805A	2018-03-16 01:09:00	-0.144
1251	1805A	2018-03-16 02:09:00	-0.019
1252	1805A	2018-03-16 03:09:00	0.231
1253	1805A	2018-03-16 04:09:00	0.356
1254	1805A	2018-03-16 05:09:00	0.481
1255	1805A	2018-03-16 06:09:00	0.481
1256	1805A	2018-03-16 07:09:00	0.606
1257	1805A	2018-03-16 08:09:00	0.606
1258	1805A	2018-03-16 09:09:00	0.731
1259	1805A	2018-03-16 10:09:00	0.731
1260	1805A	2018-03-16 11:09:00	0.981
1261	1805A	2018-03-16 12:09:00	0.981
1262	1805A	2018-03-16 13:09:00	1.106
1263	1805A	2018-03-16 14:09:00	1.106
1264	1805A	2018-03-16 15:09:00	0.981
1265	1805A	2018-03-16 16:09:00	0.981
1266	1805A	2018-03-16 17:09:00	0.981
1267	1805A	2018-03-16 18:09:00	0.856
1268	1805A	2018-03-16 19:09:00	0.731
1269	1805A	2018-03-16 20:09:00	0.606
1270	1805A	2018-03-16 21:09:00	0.606
1271	1805A	2018-03-16 22:09:00	0.481
1272	1805A	2018-03-16 23:09:00	0.106
1273	1805A	2018-03-17 00:09:00	-0.019
1274	1805A	2018-03-17 01:09:00	0.106
1275	1805A	2018-03-17 02:09:00	0.106
1276	1805A	2018-03-17 03:09:00	0.106
1277	1805A	2018-03-17 04:09:00	0.231
1278	1805A	2018-03-17 05:09:00	0.356
1279	1805A	2018-03-17 06:09:00	0.356
1280	1805A	2018-03-17 07:09:00	0.231
1281	1805A	2018-03-17 08:09:00	0.231
1282	1805A	2018-03-17 09:09:00	0.231
1283	1805A	2018-03-17 10:09:00	0.106
1284	1805A	2018-03-17 11:09:00	-0.019
1285	1805A	2018-03-17 12:09:00	-0.144
1286	1805A	2018-03-17 13:09:00	-0.519
1287	1805A	2018-03-17 14:09:00	-1.019
1288	1805A	2018-03-17 15:09:00	-1.269
1289	1805A	2018-03-17 16:09:00	-1.769
1290	1805A	2018-03-17 17:09:00	-2.144
1291	1805A	2018-03-17 18:09:00	-2.394
1292	1805A	2018-03-17 19:09:00	-2.519
1293	1805A	2018-03-17 20:09:00	-2.769
1294	1805A	2018-03-17 21:09:00	-2.894
1295	1805A	2018-03-17 22:09:00	-3.019
1296	1805A	2018-03-17 23:09:00	-2.894
1297	1805A	2018-03-18 00:09:00	-2.894
1298	1805A	2018-03-18 01:09:00	-3.269
1299	1805A	2018-03-18 02:09:00	-3.644
1300	1805A	2018-03-18 03:09:00	-3.644
1301	1805A	2018-03-18 04:09:00	-3.769
1302	1805A	2018-03-18 05:09:00	-3.894
1303	1805A	2018-03-18 06:09:00	-4.144
1304	1805A	2018-03-18 07:09:00	-4.269
1305	1805A	2018-03-18 08:09:00	-4.269
1306	1805A	2018-03-18 09:09:00	-4.394
1307	1805A	2018-03-18 10:09:00	-4.019
1308	1805A	2018-03-18 11:09:00	-4.019
1309	1805A	2018-03-18 12:09:00	-3.894
1310	1805A	2018-03-18 13:09:00	-3.769
1311	1805A	2018-03-18 14:09:00	-3.269
1312	1805A	2018-03-18 15:09:00	-2.644
1313	1805A	2018-03-18 16:09:00	-2.519
1314	1805A	2018-03-18 17:09:00	-2.394
1315	1805A	2018-03-18 18:09:00	-2.269
1316	1805A	2018-03-18 19:09:00	-2.144
1317	1805A	2018-03-18 20:09:00	-2.519
1318	1805A	2018-03-18 21:09:00	-2.519
1319	1805A	2018-03-18 22:09:00	-2.019
1320	1805A	2018-03-18 23:09:00	-2.019
1321	1805A	2018-03-19 00:09:00	-2.019
1322	1805A	2018-03-19 01:09:00	-1.769
1323	1805A	2018-03-19 02:09:00	-2.019
1324	1805A	2018-03-19 03:09:00	-2.019
1325	1805A	2018-03-19 04:09:00	-1.894
1326	1805A	2018-03-19 05:09:00	-1.769
1327	1805A	2018-03-19 06:09:00	-1.519
1328	1805A	2018-03-19 07:09:00	-1.394
1329	1805A	2018-03-19 08:09:00	-1.269
1330	1805A	2018-03-19 09:09:00	-1.144
1331	1805A	2018-03-19 10:09:00	-0.894
1332	1805A	2018-03-19 11:09:00	-0.644
1333	1805A	2018-03-19 12:09:00	-0.394
1334	1805A	2018-03-19 13:09:00	-0.144
1335	1805A	2018-03-19 14:09:00	0.106
1336	1805A	2018-03-19 15:09:00	0.231
1337	1805A	2018-03-19 16:09:00	0.106
1338	1805A	2018-03-19 17:09:00	-0.269
1339	1805A	2018-03-19 18:09:00	-0.519
1340	1805A	2018-03-19 19:09:00	-0.769
1341	1805A	2018-03-19 20:09:00	-0.769
1342	1805A	2018-03-19 21:09:00	-0.644
1343	1805A	2018-03-19 22:09:00	-0.769
1344	1805A	2018-03-19 23:09:00	-0.894
1345	1805A	2018-03-20 00:09:00	-0.769
1346	1805A	2018-03-20 01:09:00	-1.019
1347	1805A	2018-03-20 02:09:00	-0.894
1348	1805A	2018-03-20 03:09:00	-0.894
1349	1805A	2018-03-20 04:09:00	-0.894
1350	1805A	2018-03-20 05:09:00	-0.894
1351	1805A	2018-03-20 06:09:00	-0.769
1352	1805A	2018-03-20 07:09:00	-0.769
1353	1805A	2018-03-20 08:09:00	-0.644
1354	1805A	2018-03-20 09:09:00	-0.519
1355	1805A	2018-03-20 10:09:00	-0.394
1356	1805A	2018-03-20 11:09:00	-0.144
1357	1805A	2018-03-20 12:09:00	0.356
1358	1805A	2018-03-20 13:09:00	0.981
1359	1805A	2018-03-20 14:09:00	1.106
1360	1805A	2018-03-20 15:09:00	1.481
1361	1805A	2018-03-20 16:09:00	1.606
1362	1805A	2018-03-20 17:09:00	1.606
1363	1805A	2018-03-20 18:09:00	0.981
1364	1805A	2018-03-20 19:09:00	0.856
1365	1805A	2018-03-20 20:09:00	0.731
1366	1805A	2018-03-20 21:09:00	0.731
1367	1805A	2018-03-20 22:09:00	0.606
1368	1805A	2018-03-20 23:09:00	0.731
1369	1805A	2018-03-21 00:09:00	0.856
1370	1805A	2018-03-21 01:09:00	0.856
1371	1805A	2018-03-21 02:09:00	0.731
1372	1805A	2018-03-21 03:09:00	0.981
1373	1805A	2018-03-21 04:09:00	1.106
1374	1805A	2018-03-21 05:09:00	1.106
1375	1805A	2018-03-21 06:09:00	1.231
1376	1805A	2018-03-21 07:09:00	1.356
1377	1805A	2018-03-21 08:09:00	1.356
1378	1805A	2018-03-21 09:09:00	1.231
1379	1805A	2018-03-21 10:09:00	1.231
1380	1805A	2018-03-21 11:09:00	1.231
1381	1805A	2018-03-21 12:09:00	1.231
1382	1805A	2018-03-21 13:09:00	1.356
1383	1805A	2018-03-21 14:09:00	1.356
1384	1805A	2018-03-21 15:09:00	1.231
1385	1805A	2018-03-21 16:09:00	1.356
1386	1805A	2018-03-21 17:09:00	1.356
1387	1805A	2018-03-21 18:09:00	1.856
1388	1805A	2018-03-21 19:09:00	2.481
1389	1805A	2018-03-21 20:09:00	2.731
1390	1805A	2018-03-21 21:09:00	2.981
1391	1805A	2018-03-21 22:09:00	3.106
1392	1805A	2018-03-21 23:09:00	2.981
1393	1805A	2018-03-22 00:09:00	2.856
1394	1805A	2018-03-22 01:09:00	2.731
1395	1805A	2018-03-22 02:09:00	2.106
1396	1805A	2018-03-22 03:09:00	1.731
1397	1805A	2018-03-22 04:09:00	1.231
1398	1805A	2018-03-22 05:09:00	0.981
1399	1805A	2018-03-22 06:09:00	1.106
1400	1805A	2018-03-22 07:09:00	1.106
1401	1805A	2018-03-22 08:09:00	1.106
1402	1805A	2018-03-22 09:09:00	0.981
1403	1805A	2018-03-22 10:09:00	1.106
1404	1805A	2018-03-22 11:09:00	1.231
1405	1805A	2018-03-22 12:09:00	1.356
1406	1805A	2018-03-22 13:09:00	1.481
1407	1805A	2018-03-22 14:09:00	1.606
1408	1805A	2018-03-22 15:09:00	1.731
1409	1805A	2018-03-22 16:09:00	1.731
1410	1805A	2018-03-22 17:09:00	1.981
1411	1805A	2018-03-22 18:09:00	1.981
1412	1805A	2018-03-22 19:09:00	1.981
1413	1805A	2018-03-22 20:09:00	1.981
1414	1805A	2018-03-22 21:09:00	1.856
1415	1805A	2018-03-22 22:09:00	1.856
1416	1805A	2018-03-22 23:09:00	1.856
1417	1805A	2018-03-23 00:09:00	1.856
1418	1805A	2018-03-23 01:09:00	1.981
1419	1805A	2018-03-23 02:09:00	2.106
1420	1805A	2018-03-23 03:09:00	2.231
1421	1805A	2018-03-23 04:09:00	2.606
1422	1805A	2018-03-23 05:09:00	2.606
1423	1805A	2018-03-23 06:09:00	2.606
1424	1805A	2018-03-23 07:09:00	2.731
1425	1805A	2018-03-23 08:09:00	2.856
1426	1805A	2018-03-23 09:09:00	2.856
1427	1805A	2018-03-23 10:09:00	2.856
1428	1805A	2018-03-23 11:09:00	2.856
1429	1805A	2018-03-23 12:09:00	2.856
1430	1805A	2018-03-23 13:09:00	2.856
1431	1805A	2018-03-23 14:09:00	2.731
1432	1805A	2018-03-23 15:09:00	2.606
1433	1805A	2018-03-23 16:09:00	2.481
1434	1805A	2018-03-23 17:09:00	2.356
1435	1805A	2018-03-23 18:09:00	2.231
1436	1805A	2018-03-23 19:09:00	2.106
1437	1805A	2018-03-23 20:09:00	1.981
1438	1805A	2018-03-23 21:09:00	1.856
1439	1805A	2018-03-23 22:09:00	1.731
1440	1805A	2018-03-23 23:09:00	1.606
1441	1805A	2018-03-24 00:09:00	1.481
1442	1805A	2018-03-24 01:09:00	1.481
1443	1805A	2018-03-24 02:09:00	1.356
1444	1805A	2018-03-24 03:09:00	1.231
1445	1805A	2018-03-24 04:09:00	1.231
1446	1805A	2018-03-24 05:09:00	1.106
1447	1805A	2018-03-24 06:09:00	1.231
1448	1805A	2018-03-24 07:09:00	1.231
1449	1805A	2018-03-24 08:09:00	1.231
1450	1805A	2018-03-24 09:09:00	1.356
1451	1805A	2018-03-24 10:09:00	1.481
1452	1805A	2018-03-24 11:09:00	1.731
1453	1805A	2018-03-24 12:09:00	1.856
1454	1805A	2018-03-24 13:09:00	1.856
1455	1805A	2018-03-24 14:09:00	1.981
1456	1805A	2018-03-24 15:09:00	2.231
1457	1805A	2018-03-24 16:09:00	2.356
1458	1805A	2018-03-24 17:09:00	2.356
1459	1805A	2018-03-24 18:09:00	2.356
1460	1805A	2018-03-24 19:09:00	2.356
1461	1805A	2018-03-24 20:09:00	2.356
1462	1805A	2018-03-24 21:09:00	2.231
1463	1805A	2018-03-24 22:09:00	2.231
1464	1805A	2018-03-24 23:09:00	2.356
1465	1805A	2018-03-25 00:09:00	2.606
1466	1805A	2018-03-25 01:09:00	2.981
1467	1805A	2018-03-25 03:09:00	3.606
1468	1805A	2018-03-25 04:09:00	3.356
1469	1805A	2018-03-25 05:09:00	3.606
1470	1805A	2018-03-25 06:09:00	3.731
1471	1805A	2018-03-25 07:09:00	3.981
1472	1805A	2018-03-25 08:09:00	3.856
1473	1805A	2018-03-25 09:09:00	3.856
1474	1805A	2018-03-25 10:09:00	4.106
1475	1805A	2018-03-25 11:09:00	4.106
1476	1805A	2018-03-25 12:09:00	4.106
1477	1805A	2018-03-25 13:09:00	4.106
1478	1805A	2018-03-25 14:09:00	3.981
1479	1805A	2018-03-25 15:09:00	3.856
1480	1805A	2018-03-25 16:09:00	3.481
1481	1805A	2018-03-25 17:09:00	3.231
1482	1805A	2018-03-25 18:09:00	3.106
1483	1805A	2018-03-25 19:09:00	3.231
1484	1805A	2018-03-25 20:09:00	3.231
1485	1805A	2018-03-25 21:09:00	3.106
1486	1805A	2018-03-25 22:09:00	3.106
1487	1805A	2018-03-25 23:09:00	3.106
1488	1805A	2018-03-26 00:09:00	2.981
1489	1805A	2018-03-26 01:09:00	2.856
1490	1805A	2018-03-26 02:09:00	2.856
1491	1805A	2018-03-26 03:09:00	2.731
1492	1805A	2018-03-26 04:09:00	2.731
1493	1805A	2018-03-26 05:09:00	2.731
1494	1805A	2018-03-26 06:09:00	2.731
1495	1805A	2018-03-26 07:09:00	2.856
1496	1805A	2018-03-26 08:09:00	3.106
1497	1805A	2018-03-26 09:09:00	3.356
1498	1805A	2018-03-26 10:09:00	3.481
1499	1805A	2018-03-26 11:09:00	3.606
1500	1805A	2018-03-26 12:09:00	3.856
1501	1805A	2018-03-26 13:09:00	3.856
1502	1805A	2018-03-26 14:09:00	3.856
1503	1805A	2018-03-26 15:09:00	3.981
1504	1805A	2018-03-26 16:09:00	3.981
1505	1805A	2018-03-26 17:09:00	4.106
1506	1805A	2018-03-26 18:09:00	3.981
1507	1805A	2018-03-26 19:09:00	3.856
1508	1805A	2018-03-26 20:09:00	3.606
1509	1805A	2018-03-26 21:09:00	3.481
1510	1805A	2018-03-26 22:09:00	3.481
1511	1805A	2018-03-26 23:09:00	3.356
1512	1805A	2018-03-27 00:09:00	3.481
1513	1805A	2018-03-27 01:09:00	3.481
1514	1805A	2018-03-27 02:09:00	3.606
1515	1805A	2018-03-27 03:09:00	3.606
1516	1805A	2018-03-27 04:09:00	3.481
1517	1805A	2018-03-27 05:09:00	3.231
1518	1805A	2018-03-27 06:09:00	2.981
1519	1805A	2018-03-27 07:09:00	2.356
1520	1805A	2018-03-27 08:09:00	2.231
1521	1805A	2018-03-27 09:09:00	1.981
1522	1805A	2018-03-27 10:09:00	1.856
1523	1805A	2018-03-27 11:09:00	1.731
1524	1805A	2018-03-27 12:09:00	1.731
1525	1805A	2018-03-27 13:09:00	1.606
1526	1805A	2018-03-27 14:09:00	1.481
1527	1805A	2018-03-27 15:09:00	1.606
1528	1805A	2018-03-27 16:09:00	1.481
1529	1805A	2018-03-27 17:09:00	1.481
1530	1805A	2018-03-27 18:09:00	1.606
1531	1805A	2018-03-27 19:09:00	1.981
1532	1805A	2018-03-27 20:09:00	2.231
1533	1805A	2018-03-27 21:09:00	2.606
1534	1805A	2018-03-27 22:09:00	2.606
1535	1805A	2018-03-27 23:09:00	2.606
1536	1805A	2018-03-28 00:09:00	2.731
1537	1805A	2018-03-28 01:09:00	2.856
1538	1805A	2018-03-28 02:09:00	2.856
1539	1805A	2018-03-28 03:09:00	2.981
1540	1805A	2018-03-28 04:09:00	2.981
1541	1805A	2018-03-28 05:09:00	2.981
1542	1805A	2018-03-28 06:09:00	2.981
1543	1805A	2018-03-28 07:09:00	2.856
1544	1805A	2018-03-28 08:09:00	2.856
1545	1805A	2018-03-28 09:09:00	2.856
1546	1805A	2018-03-28 10:09:00	2.856
1547	1805A	2018-03-28 11:09:00	2.731
1548	1805A	2018-03-28 12:09:00	2.731
1549	1805A	2018-03-28 13:09:00	2.731
1550	1805A	2018-03-28 14:09:00	2.856
1551	1805A	2018-03-28 15:09:00	2.606
1552	1805A	2018-03-28 16:09:00	2.606
1553	1805A	2018-03-28 17:09:00	2.481
1554	1805A	2018-03-28 18:09:00	2.481
1555	1805A	2018-03-28 19:09:00	2.606
1556	1805A	2018-03-28 20:09:00	2.731
1557	1805A	2018-03-28 21:09:00	2.731
1558	1805A	2018-03-28 22:09:00	2.481
1559	1805A	2018-03-28 23:09:00	2.356
1560	1805A	2018-03-29 00:09:00	2.106
1561	1805A	2018-03-29 01:09:00	2.106
1562	1805A	2018-03-29 02:09:00	2.106
1563	1805A	2018-03-29 03:09:00	1.981
1564	1805A	2018-03-29 04:09:00	1.981
1565	1805A	2018-03-29 05:09:00	2.106
1566	1805A	2018-03-29 06:09:00	2.106
1567	1805A	2018-03-29 07:09:00	1.981
1568	1805A	2018-03-29 08:09:00	2.106
1569	1805A	2018-03-29 09:09:00	2.106
1570	1805A	2018-03-29 10:09:00	2.231
1571	1805A	2018-03-29 11:09:00	2.356
1572	1805A	2018-03-29 12:09:00	2.481
1573	1805A	2018-03-29 13:09:00	2.606
1574	1805A	2018-03-29 14:09:00	2.731
1575	1805A	2018-03-29 15:09:00	2.731
1576	1805A	2018-03-29 16:09:00	2.731
1577	1805A	2018-03-29 17:09:00	2.731
1578	1805A	2018-03-29 18:09:00	2.731
1579	1805A	2018-03-29 19:09:00	2.731
1580	1805A	2018-03-29 20:09:00	2.731
1581	1805A	2018-03-29 21:09:00	2.606
1582	1805A	2018-03-29 22:09:00	2.606
1583	1805A	2018-03-29 23:09:00	2.856
1584	1805A	2018-03-30 00:09:00	3.231
1585	1805A	2018-03-30 01:09:00	3.356
1586	1805A	2018-03-30 02:09:00	3.356
1587	1805A	2018-03-30 03:09:00	3.356
1588	1805A	2018-03-30 04:09:00	3.356
1589	1805A	2018-03-30 05:09:00	3.106
1590	1805A	2018-03-30 06:09:00	2.981
1591	1805A	2018-03-30 07:09:00	2.981
1592	1805A	2018-03-30 08:09:00	2.856
1593	1805A	2018-03-30 09:09:00	2.856
1594	1805A	2018-03-30 10:09:00	2.856
1595	1805A	2018-03-30 11:09:00	2.856
1596	1805A	2018-03-30 12:09:00	2.856
1597	1805A	2018-03-30 13:09:00	2.856
1598	1805A	2018-03-30 14:09:00	2.856
1599	1805A	2018-03-30 15:09:00	2.856
1600	1805A	2018-03-30 16:09:00	2.856
1601	1805A	2018-03-30 17:09:00	2.731
1602	1805A	2018-03-30 18:09:00	2.731
1603	1805A	2018-03-30 19:09:00	2.731
1604	1805A	2018-03-30 20:09:00	2.606
1605	1805A	2018-03-30 21:09:00	2.606
1606	1805A	2018-03-30 22:09:00	2.481
1607	1805A	2018-03-30 23:09:00	2.606
1608	1805A	2018-03-31 00:09:00	2.606
1609	1805A	2018-03-31 01:09:00	2.481
1610	1805A	2018-03-31 02:09:00	2.481
1611	1805A	2018-03-31 03:09:00	2.481
1612	1805A	2018-03-31 04:09:00	2.481
1613	1805A	2018-03-31 05:09:00	2.481
1614	1805A	2018-03-31 06:09:00	2.481
1615	1805A	2018-03-31 07:09:00	2.481
1616	1805A	2018-03-31 08:09:00	2.481
1617	1805A	2018-03-31 09:09:00	2.481
1618	1805A	2018-03-31 10:09:00	2.606
1619	1805A	2018-03-31 11:09:00	2.606
1620	1805A	2018-03-31 12:09:00	2.731
1621	1805A	2018-03-31 13:09:00	2.731
1622	1805A	2018-03-31 14:09:00	2.856
1623	1805A	2018-03-31 15:09:00	2.856
1624	1805A	2018-03-31 16:09:00	2.856
1625	1805A	2018-03-31 17:09:00	2.856
1626	1805A	2018-03-31 18:09:00	2.731
1627	1805A	2018-03-31 19:09:00	2.731
1628	1805A	2018-03-31 20:09:00	2.731
1629	1805A	2018-03-31 21:09:00	2.606
1630	1805A	2018-03-31 22:09:00	2.356
1631	1805A	2018-03-31 23:09:00	2.356
1632	1805A	2018-04-01 00:09:00	2.356
1633	1805A	2018-04-01 01:09:00	2.356
1634	1805A	2018-04-01 02:09:00	2.231
1635	1805A	2018-04-01 03:09:00	2.106
1636	1805A	2018-04-01 04:09:00	1.981
1637	1805A	2018-04-01 05:09:00	2.106
1638	1805A	2018-04-01 06:09:00	2.106
1639	1805A	2018-04-01 07:09:00	2.106
1640	1805A	2018-04-01 08:09:00	2.231
1641	1805A	2018-04-01 09:09:00	2.231
1642	1805A	2018-04-01 10:09:00	2.356
1643	1805A	2018-04-01 11:09:00	2.481
1644	1805A	2018-04-01 12:09:00	2.481
1645	1805A	2018-04-01 13:09:00	2.356
1646	1805A	2018-04-01 14:09:00	2.231
1647	1805A	2018-04-01 15:09:00	2.231
1648	1805A	2018-04-01 16:09:00	2.106
1649	1805A	2018-04-01 17:09:00	1.981
1650	1805A	2018-04-01 18:09:00	1.856
1651	1805A	2018-04-01 19:09:00	1.731
1652	1805A	2018-04-01 20:09:00	1.606
1653	1805A	2018-04-01 21:09:00	1.606
1654	1805A	2018-04-01 22:09:00	1.481
1655	1805A	2018-04-01 23:09:00	1.481
1656	1805A	2018-04-02 00:09:00	1.481
1657	1805A	2018-04-02 01:09:00	1.481
1658	1805A	2018-04-02 02:09:00	1.481
1659	1805A	2018-04-02 03:09:00	1.481
1660	1805A	2018-04-02 04:09:00	1.481
1661	1805A	2018-04-02 05:09:00	1.606
1662	1805A	2018-04-02 06:09:00	1.606
1663	1805A	2018-04-02 07:09:00	1.606
1664	1805A	2018-04-02 08:09:00	1.731
1665	1805A	2018-04-02 09:09:00	1.731
1666	1805A	2018-04-02 10:09:00	1.731
1667	1805A	2018-04-02 11:09:00	1.731
1668	1805A	2018-04-02 12:09:00	1.856
1669	1805A	2018-04-02 13:09:00	2.106
1670	1805A	2018-04-02 14:09:00	2.231
1671	1805A	2018-04-02 15:09:00	2.356
1672	1805A	2018-04-02 16:09:00	2.356
1673	1805A	2018-04-02 17:09:00	2.231
1674	1805A	2018-04-02 18:09:00	2.231
1675	1805A	2018-04-02 19:09:00	2.106
1676	1805A	2018-04-02 20:09:00	2.106
1677	1805A	2018-04-02 21:09:00	2.106
1678	1805A	2018-04-02 22:09:00	2.231
1679	1805A	2018-04-02 23:09:00	2.481
1680	1805A	2018-04-03 00:09:00	2.106
1681	1805A	2018-04-03 01:09:00	1.856
1682	1805A	2018-04-03 02:09:00	1.731
1683	1805A	2018-04-03 03:09:00	1.481
1684	1805A	2018-04-03 04:09:00	1.231
1685	1805A	2018-04-03 05:09:00	1.106
1686	1805A	2018-04-03 06:09:00	1.106
1687	1805A	2018-04-03 07:09:00	1.106
1688	1805A	2018-04-03 08:09:00	1.231
1689	1805A	2018-04-03 09:09:00	1.231
1690	1805A	2018-04-03 10:09:00	1.481
1691	1805A	2018-04-03 11:09:00	1.606
1692	1805A	2018-04-03 12:09:00	1.731
1693	1805A	2018-04-03 13:09:00	1.981
1694	1805A	2018-04-03 14:09:00	1.981
1695	1805A	2018-04-03 15:09:00	2.106
1696	1805A	2018-04-03 16:09:00	1.981
1697	1805A	2018-04-03 17:09:00	1.856
1698	1805A	2018-04-03 18:09:00	1.731
1699	1805A	2018-04-03 19:09:00	1.606
1700	1805A	2018-04-03 20:09:00	1.481
1701	1805A	2018-04-03 21:09:00	1.481
1702	1805A	2018-04-03 22:09:00	1.481
1703	1805A	2018-04-03 23:09:00	1.356
1704	1813K	2018-01-20 00:18:00	6.247
1705	1813K	2018-01-20 01:18:00	6.122
1706	1813K	2018-01-20 02:18:00	6.122
1707	1813K	2018-01-20 03:18:00	5.997
1708	1813K	2018-01-20 04:18:00	5.997
1709	1813K	2018-01-20 05:18:00	5.872
1710	1813K	2018-01-20 06:18:00	5.872
1711	1813K	2018-01-20 07:18:00	5.747
1712	1813K	2018-01-20 08:18:00	5.747
1713	1813K	2018-01-20 09:18:00	5.747
1714	1813K	2018-01-20 10:18:00	5.622
1715	1813K	2018-01-20 11:18:00	5.747
1716	1813K	2018-01-20 12:18:00	5.997
1717	1813K	2018-01-20 13:18:00	5.872
1718	1813K	2018-01-20 14:18:00	5.747
1719	1813K	2018-01-20 15:18:00	5.872
1720	1813K	2018-01-20 16:18:00	5.872
1721	1813K	2018-01-20 17:18:00	5.872
1722	1813K	2018-01-20 18:18:00	6.122
1723	1813K	2018-01-20 19:18:00	5.872
1724	1813K	2018-01-20 20:18:00	5.872
1725	1813K	2018-01-20 21:18:00	5.747
1726	1813K	2018-01-20 22:18:00	5.747
1727	1813K	2018-01-20 23:18:00	5.747
1728	1813K	2018-01-21 00:18:00	4.997
1729	1813K	2018-01-21 01:18:00	4.997
1730	1813K	2018-01-21 02:18:00	4.997
1731	1813K	2018-01-21 03:18:00	4.997
1732	1813K	2018-01-21 04:18:00	4.872
1733	1813K	2018-01-21 05:18:00	5.247
1734	1813K	2018-01-21 06:18:00	5.497
1735	1813K	2018-01-21 07:18:00	5.497
1736	1813K	2018-01-21 08:18:00	4.872
1737	1813K	2018-01-21 09:18:00	4.747
1738	1813K	2018-01-21 10:18:00	5.122
1739	1813K	2018-01-21 11:18:00	5.372
1740	1813K	2018-01-21 12:18:00	5.622
1741	1813K	2018-01-21 13:18:00	5.622
1742	1813K	2018-01-21 14:18:00	5.497
1743	1813K	2018-01-21 15:18:00	5.372
1744	1813K	2018-01-21 16:18:00	5.122
1745	1813K	2018-01-21 17:18:00	4.997
1746	1813K	2018-01-21 18:18:00	4.872
1747	1813K	2018-01-21 19:18:00	4.872
1748	1813K	2018-01-21 20:18:00	4.872
1749	1813K	2018-01-21 21:18:00	4.872
1750	1813K	2018-01-21 22:18:00	5.247
1751	1813K	2018-01-21 23:18:00	5.122
1752	1813K	2018-01-22 00:18:00	4.997
1753	1813K	2018-01-22 01:18:00	5.122
1754	1813K	2018-01-22 02:18:00	4.622
1755	1813K	2018-01-22 03:18:00	4.622
1756	1813K	2018-01-22 04:18:00	4.247
1757	1813K	2018-01-22 05:18:00	4.372
1758	1813K	2018-01-22 06:18:00	4.372
1759	1813K	2018-01-22 07:18:00	4.247
1760	1813K	2018-01-22 08:18:00	4.372
1761	1813K	2018-01-22 09:18:00	4.372
1762	1813K	2018-01-22 10:18:00	4.497
1763	1813K	2018-01-22 11:18:00	4.372
1764	1813K	2018-01-22 12:18:00	4.747
1765	1813K	2018-01-22 13:18:00	4.497
1766	1813K	2018-01-22 14:18:00	4.497
1767	1813K	2018-01-22 15:18:00	4.497
1768	1813K	2018-01-22 16:18:00	4.497
1769	1813K	2018-01-22 17:18:00	4.622
1770	1813K	2018-01-22 18:18:00	5.247
1771	1813K	2018-01-22 19:18:00	5.122
1772	1813K	2018-01-22 20:18:00	5.122
1773	1813K	2018-01-22 21:18:00	4.997
1774	1813K	2018-01-22 22:18:00	4.997
1775	1813K	2018-01-22 23:18:00	5.372
1776	1813K	2018-01-23 00:18:00	5.497
1777	1813K	2018-01-23 01:18:00	5.122
1778	1813K	2018-01-23 02:18:00	5.372
1779	1813K	2018-01-23 03:18:00	5.122
1780	1813K	2018-01-23 04:18:00	5.122
1781	1813K	2018-01-23 05:18:00	5.122
1782	1813K	2018-01-23 06:18:00	5.122
1783	1813K	2018-01-23 07:18:00	4.997
1784	1813K	2018-01-23 08:18:00	4.997
1785	1813K	2018-01-23 09:18:00	4.997
1786	1813K	2018-01-23 10:18:00	4.872
1787	1813K	2018-01-23 11:18:00	5.122
1788	1813K	2018-01-23 12:18:00	4.997
1789	1813K	2018-01-23 13:18:00	4.997
1790	1813K	2018-01-23 14:18:00	4.997
1791	1813K	2018-01-23 15:18:00	4.997
1792	1813K	2018-01-23 16:18:00	5.247
1793	1813K	2018-01-23 17:18:00	5.622
1794	1813K	2018-01-23 18:18:00	4.747
1795	1813K	2018-01-23 19:18:00	4.747
1796	1813K	2018-01-23 20:18:00	4.747
1797	1813K	2018-01-23 21:18:00	4.622
1798	1813K	2018-01-23 22:18:00	4.622
1799	1813K	2018-01-23 23:18:00	4.622
1800	1813K	2018-01-24 00:18:00	4.747
1801	1813K	2018-01-24 01:18:00	4.622
1802	1813K	2018-01-24 02:18:00	4.747
1803	1813K	2018-01-24 03:18:00	4.497
1804	1813K	2018-01-24 04:18:00	4.497
1805	1813K	2018-01-24 05:18:00	4.497
1806	1813K	2018-01-24 06:18:00	4.372
1807	1813K	2018-01-24 07:18:00	4.372
1808	1813K	2018-01-24 08:18:00	4.372
1809	1813K	2018-01-24 09:18:00	4.372
1810	1813K	2018-01-24 10:18:00	4.247
1811	1813K	2018-01-24 11:18:00	4.247
1812	1813K	2018-01-24 12:18:00	4.122
1813	1813K	2018-01-24 13:18:00	4.372
1814	1813K	2018-01-24 14:18:00	4.622
1815	1813K	2018-01-24 15:18:00	4.747
1816	1813K	2018-01-24 16:18:00	4.747
1817	1813K	2018-01-24 17:18:00	4.747
1818	1813K	2018-01-24 18:18:00	4.747
1819	1813K	2018-01-24 19:18:00	4.747
1820	1813K	2018-01-24 20:18:00	4.622
1821	1813K	2018-01-24 21:18:00	4.747
1822	1813K	2018-01-24 22:18:00	4.622
1823	1813K	2018-01-24 23:18:00	4.997
1824	1813K	2018-01-25 00:18:00	5.372
1825	1813K	2018-01-25 01:18:00	5.122
1826	1813K	2018-01-25 02:18:00	5.122
1827	1813K	2018-01-25 03:18:00	4.997
1828	1813K	2018-01-25 04:18:00	5.247
1829	1813K	2018-01-25 05:18:00	4.997
1830	1813K	2018-01-25 06:18:00	4.997
1831	1813K	2018-01-25 07:18:00	5.122
1832	1813K	2018-01-25 08:18:00	4.997
1833	1813K	2018-01-25 09:18:00	5.122
1834	1813K	2018-01-25 10:18:00	5.122
1835	1813K	2018-01-25 11:18:00	5.372
1836	1813K	2018-01-25 12:18:00	5.497
1837	1813K	2018-01-25 13:18:00	5.372
1838	1813K	2018-01-25 14:18:00	5.372
1839	1813K	2018-01-25 15:18:00	5.622
1840	1813K	2018-01-25 16:18:00	5.747
1841	1813K	2018-01-25 17:18:00	5.747
1842	1813K	2018-01-25 18:18:00	5.747
1843	1813K	2018-01-25 19:18:00	5.747
1844	1813K	2018-01-25 20:18:00	5.622
1845	1813K	2018-01-25 21:18:00	5.622
1846	1813K	2018-01-25 22:18:00	5.497
1847	1813K	2018-01-25 23:18:00	5.622
1848	1813K	2018-01-26 00:18:00	5.497
1849	1813K	2018-01-26 01:18:00	5.247
1850	1813K	2018-01-26 02:18:00	5.497
1851	1813K	2018-01-26 03:18:00	5.247
1852	1813K	2018-01-26 04:18:00	4.872
1853	1813K	2018-01-26 05:18:00	5.247
1854	1813K	2018-01-26 06:18:00	5.122
1855	1813K	2018-01-26 07:18:00	5.247
1856	1813K	2018-01-26 08:18:00	5.122
1857	1813K	2018-01-26 09:18:00	5.247
1858	1813K	2018-01-26 10:18:00	5.372
1859	1813K	2018-01-26 11:18:00	5.372
1860	1813K	2018-01-26 12:18:00	5.372
1861	1813K	2018-01-26 13:18:00	5.497
1862	1813K	2018-01-26 14:18:00	5.497
1863	1813K	2018-01-26 15:18:00	5.497
1864	1813K	2018-01-26 16:18:00	5.497
1865	1813K	2018-01-26 17:18:00	5.622
1866	1813K	2018-01-26 18:18:00	5.622
1867	1813K	2018-01-26 19:18:00	5.747
1868	1813K	2018-01-26 20:18:00	5.622
1869	1813K	2018-01-26 21:18:00	5.622
1870	1813K	2018-01-26 22:18:00	5.747
1871	1813K	2018-01-26 23:18:00	5.997
1872	1813K	2018-01-27 00:18:00	5.622
1873	1813K	2018-01-27 01:18:00	5.497
1874	1813K	2018-01-27 02:18:00	5.497
1875	1813K	2018-01-27 03:18:00	5.372
1876	1813K	2018-01-27 04:18:00	5.247
1877	1813K	2018-01-27 05:18:00	5.247
1878	1813K	2018-01-27 06:18:00	5.247
1879	1813K	2018-01-27 07:18:00	5.247
1880	1813K	2018-01-27 08:18:00	5.122
1881	1813K	2018-01-27 09:18:00	5.122
1882	1813K	2018-01-27 10:18:00	4.997
1883	1813K	2018-01-27 11:18:00	5.122
1884	1813K	2018-01-27 12:18:00	5.122
1885	1813K	2018-01-27 13:18:00	5.372
1886	1813K	2018-01-27 14:18:00	4.997
1887	1813K	2018-01-27 15:18:00	5.122
1888	1813K	2018-01-27 16:18:00	5.122
1889	1813K	2018-01-27 17:18:00	4.872
1890	1813K	2018-01-27 18:18:00	4.747
1891	1813K	2018-01-27 19:18:00	4.497
1892	1813K	2018-01-27 20:18:00	4.497
1893	1813K	2018-01-27 21:18:00	4.372
1894	1813K	2018-01-27 22:18:00	4.497
1895	1813K	2018-01-27 23:18:00	4.622
1896	1813K	2018-01-28 00:18:00	4.622
1897	1813K	2018-01-28 01:18:00	4.622
1898	1813K	2018-01-28 02:18:00	4.622
1899	1813K	2018-01-28 03:18:00	4.747
1900	1813K	2018-01-28 04:18:00	4.997
1901	1813K	2018-01-28 05:18:00	4.497
1902	1813K	2018-01-28 06:18:00	4.372
1903	1813K	2018-01-28 07:18:00	4.247
1904	1813K	2018-01-28 08:18:00	4.247
1905	1813K	2018-01-28 09:18:00	4.122
1906	1813K	2018-01-28 10:18:00	4.122
1907	1813K	2018-01-28 11:18:00	4.622
1908	1813K	2018-01-28 12:18:00	4.747
1909	1813K	2018-01-28 13:18:00	5.122
1910	1813K	2018-01-28 14:18:00	4.997
1911	1813K	2018-01-28 15:18:00	4.872
1912	1813K	2018-01-28 16:18:00	5.122
1913	1813K	2018-01-28 17:18:00	5.122
1914	1813K	2018-01-28 18:18:00	5.122
1915	1813K	2018-01-28 19:18:00	4.997
1916	1813K	2018-01-28 20:18:00	4.747
1917	1813K	2018-01-28 21:18:00	5.247
1918	1813K	2018-01-28 22:18:00	5.497
1919	1813K	2018-01-28 23:18:00	5.622
1920	1813K	2018-01-29 00:18:00	5.622
1921	1813K	2018-01-29 01:18:00	5.372
1922	1813K	2018-01-29 02:18:00	5.372
1923	1813K	2018-01-29 03:18:00	5.372
1924	1813K	2018-01-29 04:18:00	5.372
1925	1813K	2018-01-29 05:18:00	5.497
1926	1813K	2018-01-29 06:18:00	5.372
1927	1813K	2018-01-29 07:18:00	5.247
1928	1813K	2018-01-29 08:18:00	5.122
1929	1813K	2018-01-29 09:18:00	4.872
1930	1813K	2018-01-29 10:18:00	4.622
1931	1813K	2018-01-29 11:18:00	4.497
1932	1813K	2018-01-29 12:18:00	4.372
1933	1813K	2018-01-29 13:18:00	4.247
1934	1813K	2018-01-29 14:18:00	4.247
1935	1813K	2018-01-29 15:18:00	4.122
1936	1813K	2018-01-29 16:18:00	3.997
1937	1813K	2018-01-29 17:18:00	3.997
1938	1813K	2018-01-29 18:18:00	3.872
1939	1813K	2018-01-29 19:18:00	3.872
1940	1813K	2018-01-29 20:18:00	3.747
1941	1813K	2018-01-29 21:18:00	4.247
1942	1813K	2018-01-29 22:18:00	3.872
1943	1813K	2018-01-29 23:18:00	3.872
1944	1813K	2018-01-30 00:18:00	3.872
1945	1813K	2018-01-30 01:18:00	3.747
1946	1813K	2018-01-30 02:18:00	3.747
1947	1813K	2018-01-30 03:18:00	3.372
1948	1813K	2018-01-30 04:18:00	3.372
1949	1813K	2018-01-30 05:18:00	3.247
1950	1813K	2018-01-30 06:18:00	3.122
1951	1813K	2018-01-30 07:18:00	3.122
1952	1813K	2018-01-30 08:18:00	2.997
1953	1813K	2018-01-30 09:18:00	2.997
1954	1813K	2018-01-30 10:18:00	2.997
1955	1813K	2018-01-30 11:18:00	2.997
1956	1813K	2018-01-30 12:18:00	2.997
1957	1813K	2018-01-30 13:18:00	2.997
1958	1813K	2018-01-30 14:18:00	2.997
1959	1813K	2018-01-30 15:18:00	2.997
1960	1813K	2018-01-30 16:18:00	2.872
1961	1813K	2018-01-30 17:18:00	2.872
1962	1813K	2018-01-30 18:18:00	2.747
1963	1813K	2018-01-30 19:18:00	2.747
1964	1813K	2018-01-30 20:18:00	2.747
1965	1813K	2018-01-30 21:18:00	2.622
1966	1813K	2018-01-30 22:18:00	2.622
1967	1813K	2018-01-30 23:18:00	2.497
1968	1813K	2018-01-31 00:18:00	2.497
1969	1813K	2018-01-31 01:18:00	2.497
1970	1813K	2018-01-31 02:18:00	2.497
1971	1813K	2018-01-31 03:18:00	2.247
1972	1813K	2018-01-31 04:18:00	1.997
1973	1813K	2018-01-31 05:18:00	2.122
1974	1813K	2018-01-31 06:18:00	1.872
1975	1813K	2018-01-31 07:18:00	1.872
1976	1813K	2018-01-31 08:18:00	1.747
1977	1813K	2018-01-31 09:18:00	1.872
1978	1813K	2018-01-31 10:18:00	1.997
1979	1813K	2018-01-31 11:18:00	1.872
1980	1813K	2018-01-31 12:18:00	1.997
1981	1813K	2018-01-31 13:18:00	2.247
1982	1813K	2018-01-31 14:18:00	2.247
1983	1813K	2018-01-31 15:18:00	2.247
1984	1813K	2018-01-31 16:18:00	2.247
1985	1813K	2018-01-31 17:18:00	2.247
1986	1813K	2018-01-31 18:18:00	2.247
1987	1813K	2018-01-31 19:18:00	2.372
1988	1813K	2018-01-31 20:18:00	2.372
1989	1813K	2018-01-31 21:18:00	2.372
1990	1813K	2018-01-31 22:18:00	2.497
1991	1813K	2018-01-31 23:18:00	3.122
1992	1813K	2018-02-01 00:18:00	3.372
1993	1813K	2018-02-01 01:18:00	3.122
1994	1813K	2018-02-01 02:18:00	3.122
1995	1813K	2018-02-01 03:18:00	3.122
1996	1813K	2018-02-01 04:18:00	2.997
1997	1813K	2018-02-01 05:18:00	3.122
1998	1813K	2018-02-01 06:18:00	2.997
1999	1813K	2018-02-01 07:18:00	3.122
[truncated: 59,900 more rows]
