# Supplementary material for: Nest characteristics determine nest microclimate and affect breeding output in an Antarctic seabird, the Wilson’s storm-petrel
Source: PLoS One. 2019 Jun 13;14(6):e0217708. doi: 10.1371/journal.pone.0217708 (PMC6564424; doi:10.1371/journal.pone.0217708)
Supplement: S12 Table — (CSV) [file pone.0217708.s012.csv]

	Nest.ID	Date	Snow.blocked
1	1717	2018-03-03	open
2	1721	2018-03-03	open
3	1708	2018-03-03	open
4	1706	2018-03-03	open
5	1705	2018-03-03	open
6	1710	2018-03-03	open
7	1760	2018-03-03	open
8	1765	2018-03-03	open
9	1752	2018-03-03	blocked
10	1762	2018-03-03	open
11	1750	2018-03-03	blocked
12	1744	2018-03-03	blocked
13	1742	2018-03-03	open
14	1748	2018-03-03	open
15	1731	2018-03-03	blocked
16	1807D	2018-03-03	open
17	1715	2018-03-03	blocked
18	1746	2018-03-07	blocked
19	1731	2018-03-07	open
20	1807A	2018-03-07	blocked
21	1743	2018-03-07	blocked
22	1730	2018-03-07	open
23	1729	2018-03-07	open
24	1702	2018-03-07	blocked
25	1736	2018-03-07	open
26	1807D	2018-03-07	blocked
27	1814R	2018-03-07	blocked
28	1810A	2018-03-07	open
29	1710	2018-03-07	open
30	1705	2018-03-07	open
31	1706	2018-03-07	open
32	1708	2018-03-07	blocked
33	1717	2018-03-07	blocked
34	1721	2018-03-07	open
35	1768	2018-03-18	blocked
36	1715	2018-03-18	blocked
37	1717	2018-03-18	blocked
38	1721	2018-03-18	blocked
39	1708	2018-03-18	open
40	1706	2018-03-18	open
41	1712	2018-03-18	blocked
42	1718	2018-03-18	open
43	1711	2018-03-18	open
44	1705	2018-03-18	open
45	1713	2018-03-18	open
46	1710	2018-03-18	blocked
47	1725	2018-03-18	blocked
48	1727	2018-03-18	blocked
49	1765	2018-03-18	open
50	1752	2018-03-18	blocked
51	1758	2018-03-18	blocked
52	1762	2018-03-18	open
53	1744	2018-03-18	blocked
54	1742	2018-03-18	blocked
55	1749	2018-03-18	blocked
56	1737	2018-03-18	blocked
57	1750	2018-03-18	blocked
58	1807D	2018-03-18	open
59	1731	2018-03-20	blocked
60	1746	2018-03-20	blocked
61	1807D	2018-03-20	blocked
62	1761	2018-03-20	open
63	1764	2018-03-20	open
64	1806D	2018-03-20	open
65	1801A	2018-03-20	open
66	1735	2017-01-28	open
67	1735	2017-01-30	open
68	1735	2017-02-02	open
69	1735	2017-02-05	open
70	1703	2017-01-28	open
71	1703	2017-01-30	open
72	1703	2017-02-02	open
73	1703	2017-02-05	open
74	1736	2017-01-28	open
75	1736	2017-01-30	open
76	1736	2017-02-02	open
77	1736	2017-02-05	open
78	1734	2017-01-28	open
79	1729	2017-01-28	open
80	1729	2017-01-30	open
81	1729	2017-02-02	open
82	1729	2017-02-05	open
83	1704	2017-01-29	open
84	1704	2017-01-30	open
85	1704	2017-02-02	open
86	1704	2017-02-05	open
87	1715	2017-01-30	open
88	1715	2017-02-02	open
89	1715	2017-02-05	open
90	1716	2017-01-30	open
91	1716	2017-02-02	open
92	1716	2017-02-05	open
93	1721	2017-01-30	open
94	1721	2017-02-02	open
95	1721	2017-02-05	open
96	1717	2017-01-30	open
97	1717	2017-02-02	open
98	1717	2017-02-05	open
99	1708	2017-01-30	open
100	1708	2017-02-02	open
101	1708	2017-02-05	open
102	1711	2017-01-30	open
103	1711	2017-02-02	open
104	1711	2017-02-05	open
105	1722	2017-01-30	open
106	1722	2017-02-02	open
107	1722	2017-02-05	open
108	1720	2017-01-30	open
109	1720	2017-02-02	open
110	1720	2017-02-05	open
111	1718	2017-01-30	open
112	1718	2017-02-02	open
113	1718	2017-02-05	open
114	1705	2017-01-30	open
115	1705	2017-02-02	open
116	1705	2017-02-05	open
117	1726	2017-01-30	open
118	1726	2017-02-02	open
119	1726	2017-02-05	open
120	1713	2017-01-30	open
121	1713	2017-02-02	open
122	1713	2017-02-05	open
123	1714	2017-01-30	open
124	1714	2017-02-02	open
125	1714	2017-02-05	open
126	1710	2017-01-30	open
127	1710	2017-02-02	open
128	1710	2017-02-05	open
129	1707	2017-01-30	open
130	1707	2017-02-02	open
131	1707	2017-02-05	open
132	1709	2017-01-30	open
133	1709	2017-02-02	open
134	1709	2017-02-05	open
135	1712	2017-01-30	open
136	1712	2017-02-02	open
137	1712	2017-02-05	open
138	1706	2017-01-30	open
139	1706	2017-02-02	open
140	1706	2017-02-05	open
141	1719	2017-01-30	open
142	1719	2017-02-02	open
143	1719	2017-02-05	open
144	1724	2017-01-30	open
145	1724	2017-02-02	open
146	1724	2017-02-05	open
147	1725	2017-01-30	open
148	1725	2017-02-02	open
149	1725	2017-02-05	open
150	1723	2017-01-30	open
151	1723	2017-02-02	open
152	1723	2017-02-05	open
153	1727	2017-01-30	open
154	1727	2017-02-02	open
155	1727	2017-02-05	open
156	1702	2017-01-30	open
157	1702	2017-02-02	open
158	1702	2017-02-05	open
159	1728	2017-01-30	open
160	1728	2017-02-02	open
161	1728	2017-02-05	open
162	1701	2017-01-30	open
163	1701	2017-02-02	open
164	1701	2017-02-05	open
165	1730	2017-01-30	open
166	1730	2017-02-02	open
167	1731	2017-01-30	open
168	1731	2017-02-02	open
169	1731	2017-02-05	open
170	1732	2017-01-30	open
171	1732	2017-02-02	open
172	1732	2017-02-05	open
173	1733	2017-01-30	open
174	1733	2017-02-02	open
175	1733	2017-02-05	open
176	1734	2017-01-30	open
177	1734	2017-02-02	open
178	1734	2017-02-05	open
179	1740	2017-01-31	open
180	1740	2017-02-02	open
181	1740	2017-02-05	open
182	1738	2017-01-31	open
183	1738	2017-02-02	open
184	1738	2017-02-05	open
185	1747	2017-01-31	open
186	1747	2017-02-02	open
187	1747	2017-02-05	open
188	1739	2017-01-31	open
189	1739	2017-02-02	open
190	1739	2017-02-05	open
191	1746	2017-01-31	open
192	1746	2017-02-02	open
193	1746	2017-02-05	open
194	1745	2017-01-31	open
195	1745	2017-02-02	open
196	1745	2017-02-05	open
197	1741	2017-01-31	open
198	1741	2017-02-02	open
199	1741	2017-02-05	open
200	1742	2017-02-04	open
201	1742	2017-02-05	open
202	1748	2017-02-04	open
203	1748	2017-02-05	open
204	1749	2017-02-04	open
205	1749	2017-02-05	open
206	1750	2017-02-04	open
207	1750	2017-02-05	open
208	1751	2017-02-04	open
209	1751	2017-02-05	open
210	1753	2017-02-04	open
211	1753	2017-02-05	open
212	1754	2017-02-04	open
213	1754	2017-02-05	open
214	1737	2017-02-04	open
215	1737	2017-02-05	open
216	1744	2017-02-04	open
217	1744	2017-02-05	open
218	1743	2017-02-04	open
219	1743	2017-02-05	open
220	1752	2017-02-04	open
221	1752	2017-02-05	open
222	1703	2017-02-08	open
223	1736	2017-02-08	open
224	1729	2017-02-08	open
225	1704	2017-02-08	open
226	1715	2017-02-08	open
227	1716	2017-02-08	open
228	1721	2017-02-08	open
229	1717	2017-02-08	open
230	1708	2017-02-08	open
231	1711	2017-02-08	open
232	1722	2017-02-08	open
233	1720	2017-02-08	open
234	1718	2017-02-08	open
235	1705	2017-02-08	open
236	1726	2017-02-08	open
237	1713	2017-02-08	open
238	1714	2017-02-08	open
239	1710	2017-02-08	open
240	1707	2017-02-08	open
241	1709	2017-02-08	open
242	1712	2017-02-08	open
243	1706	2017-02-08	open
244	1719	2017-02-08	open
245	1724	2017-02-08	open
246	1725	2017-02-08	open
247	1723	2017-02-08	open
248	1727	2017-02-08	open
249	1702	2017-02-08	open
250	1728	2017-02-08	open
251	1701	2017-02-08	open
252	1731	2017-02-08	open
253	1732	2017-02-08	open
254	1733	2017-02-08	open
255	1734	2017-02-08	open
256	1735	2017-02-08	open
257	1740	2017-02-08	open
258	1738	2017-02-08	open
259	1747	2017-02-08	open
260	1739	2017-02-08	open
261	1745	2017-02-08	open
262	1741	2017-02-08	open
263	1742	2017-02-08	open
264	1748	2017-02-08	open
265	1749	2017-02-08	open
266	1750	2017-02-08	open
267	1751	2017-02-08	open
268	1752	2017-02-08	open
269	1753	2017-02-08	open
270	1754	2017-02-08	open
271	1737	2017-02-08	open
272	1744	2017-02-08	open
273	1743	2017-02-08	open
274	1701	2017-02-11	open
275	1702	2017-02-11	open
276	1703	2017-02-11	open
277	1704	2017-02-11	open
278	1705	2017-02-11	open
279	1706	2017-02-11	open
280	1707	2017-02-11	open
281	1708	2017-02-11	open
282	1709	2017-02-11	open
283	1710	2017-02-11	open
284	1711	2017-02-11	open
285	1712	2017-02-11	open
286	1713	2017-02-11	open
287	1714	2017-02-11	open
288	1715	2017-02-11	open
289	1716	2017-02-11	open
290	1717	2017-02-11	open
291	1718	2017-02-11	open
292	1719	2017-02-11	open
293	1720	2017-02-11	open
294	1721	2017-02-11	open
295	1722	2017-02-11	open
296	1723	2017-02-11	open
297	1724	2017-02-11	open
298	1725	2017-02-11	open
299	1726	2017-02-11	open
300	1727	2017-02-11	open
301	1728	2017-02-11	open
302	1729	2017-02-11	open
303	1731	2017-02-11	open
304	1732	2017-02-11	open
305	1733	2017-02-11	open
306	1734	2017-02-11	open
307	1735	2017-02-11	open
308	1736	2017-02-11	open
309	1737	2017-02-11	open
310	1738	2017-02-11	open
311	1739	2017-02-11	open
312	1740	2017-02-11	open
313	1741	2017-02-11	open
314	1742	2017-02-11	open
315	1743	2017-02-11	open
316	1744	2017-02-11	open
317	1745	2017-02-11	open
318	1746	2017-02-11	open
319	1747	2017-02-11	open
320	1748	2017-02-11	open
321	1749	2017-02-11	open
322	1750	2017-02-11	open
323	1751	2017-02-11	open
324	1752	2017-02-11	open
325	1753	2017-02-11	open
326	1754	2017-02-11	open
327	1755	2017-02-11	open
328	1756	2017-02-11	open
329	1757	2017-02-11	open
330	1758	2017-02-11	open
331	1759	2017-02-11	open
332	1760	2017-02-11	open
333	1761	2017-02-11	open
334	1762	2017-02-11	open
335	1763	2017-02-11	open
336	1764	2017-02-11	open
337	1765	2017-02-11	open
338	1766	2017-02-11	open
339	1767	2017-02-11	open
340	1701	2017-02-15	open
341	1702	2017-02-15	open
342	1703	2017-02-15	open
343	1705	2017-02-15	open
344	1706	2017-02-15	open
345	1707	2017-02-15	open
346	1708	2017-02-15	open
347	1709	2017-02-15	open
348	1710	2017-02-15	open
349	1711	2017-02-15	open
350	1712	2017-02-15	open
351	1713	2017-02-15	open
352	1714	2017-02-15	open
353	1715	2017-02-15	open
354	1716	2017-02-15	open
355	1717	2017-02-15	open
356	1718	2017-02-15	open
357	1719	2017-02-15	open
358	1720	2017-02-15	open
359	1721	2017-02-15	open
360	1723	2017-02-15	open
361	1724	2017-02-15	open
362	1725	2017-02-15	open
363	1726	2017-02-15	open
364	1727	2017-02-15	open
365	1728	2017-02-15	open
366	1729	2017-02-15	open
367	1731	2017-02-15	open
368	1732	2017-02-15	open
369	1733	2017-02-15	open
370	1736	2017-02-15	open
371	1737	2017-02-15	open
372	1738	2017-02-15	open
373	1740	2017-02-15	open
374	1741	2017-02-15	open
375	1742	2017-02-15	open
376	1743	2017-02-15	open
377	1744	2017-02-15	open
378	1745	2017-02-15	open
379	1746	2017-02-15	open
380	1747	2017-02-15	open
381	1748	2017-02-15	open
382	1749	2017-02-15	open
383	1750	2017-02-15	open
384	1751	2017-02-15	open
385	1752	2017-02-15	open
386	1753	2017-02-15	open
387	1754	2017-02-15	open
388	1755	2017-02-15	open
389	1756	2017-02-15	open
390	1757	2017-02-15	open
391	1758	2017-02-15	open
392	1759	2017-02-15	open
393	1760	2017-02-15	open
394	1761	2017-02-15	open
395	1762	2017-02-15	open
396	1763	2017-02-15	open
397	1764	2017-02-15	open
398	1765	2017-02-15	open
399	1766	2017-02-15	open
400	1767	2017-02-15	open
401	1702	2017-02-17	open
402	1703	2017-02-17	open
403	1705	2017-02-17	open
404	1707	2017-02-17	open
405	1708	2017-02-17	open
406	1709	2017-02-17	open
407	1710	2017-02-17	open
408	1711	2017-02-17	open
409	1713	2017-02-17	open
410	1714	2017-02-17	open
411	1715	2017-02-17	open
412	1716	2017-02-17	open
413	1719	2017-02-17	open
414	1720	2017-02-17	open
415	1721	2017-02-17	open
416	1723	2017-02-17	open
417	1724	2017-02-17	open
418	1725	2017-02-17	open
419	1726	2017-02-17	open
420	1727	2017-02-17	open
421	1728	2017-02-17	open
422	1731	2017-02-17	open
423	1732	2017-02-17	open
424	1733	2017-02-17	open
425	1736	2017-02-17	open
426	1737	2017-02-17	open
427	1738	2017-02-17	open
428	1740	2017-02-17	open
429	1741	2017-02-17	open
430	1742	2017-02-17	open
431	1744	2017-02-17	open
432	1746	2017-02-17	open
433	1747	2017-02-17	open
434	1748	2017-02-17	open
435	1749	2017-02-17	open
436	1750	2017-02-17	open
437	1751	2017-02-17	open
438	1752	2017-02-17	open
439	1753	2017-02-17	open
440	1754	2017-02-17	open
441	1755	2017-02-17	open
442	1756	2017-02-17	open
443	1757	2017-02-17	open
444	1758	2017-02-17	open
445	1759	2017-02-17	open
446	1760	2017-02-17	open
447	1761	2017-02-17	open
448	1762	2017-02-17	open
449	1763	2017-02-17	open
450	1764	2017-02-17	open
451	1765	2017-02-17	open
452	1766	2017-02-17	open
453	1767	2017-02-17	open
454	1702	2017-02-20	open
455	1705	2017-02-20	open
456	1706	2017-02-20	open
457	1707	2017-02-20	open
458	1708	2017-02-20	open
459	1709	2017-02-20	open
460	1710	2017-02-20	open
461	1712	2017-02-20	open
462	1713	2017-02-20	open
463	1714	2017-02-20	open
464	1715	2017-02-20	open
465	1716	2017-02-20	open
466	1719	2017-02-20	open
467	1720	2017-02-20	open
468	1721	2017-02-20	open
469	1722	2017-02-20	open
470	1723	2017-02-20	open
471	1724	2017-02-20	open
472	1725	2017-02-20	open
473	1726	2017-02-20	open
474	1727	2017-02-20	open
475	1728	2017-02-20	open
476	1731	2017-02-20	open
477	1732	2017-02-20	open
478	1733	2017-02-20	open
479	1736	2017-02-20	open
480	1737	2017-02-20	open
481	1738	2017-02-20	open
482	1740	2017-02-20	open
483	1741	2017-02-20	open
484	1744	2017-02-20	open
485	1746	2017-02-20	open
486	1747	2017-02-20	open
487	1748	2017-02-20	open
488	1749	2017-02-20	open
489	1750	2017-02-20	open
490	1751	2017-02-20	open
491	1752	2017-02-20	open
492	1753	2017-02-20	open
493	1754	2017-02-20	open
494	1755	2017-02-20	open
495	1756	2017-02-20	open
496	1757	2017-02-20	open
497	1758	2017-02-20	open
498	1759	2017-02-20	open
499	1760	2017-02-20	open
500	1761	2017-02-20	open
501	1762	2017-02-20	open
502	1763	2017-02-20	open
503	1764	2017-02-20	open
504	1765	2017-02-20	open
505	1766	2017-02-20	open
506	1767	2017-02-20	open
507	1702	2017-02-23	open
508	1705	2017-02-23	open
509	1706	2017-02-23	open
510	1707	2017-02-23	open
511	1708	2017-02-23	open
512	1709	2017-02-23	open
513	1710	2017-02-23	open
514	1713	2017-02-23	open
515	1714	2017-02-23	open
516	1715	2017-02-23	open
517	1716	2017-02-23	open
518	1719	2017-02-23	open
519	1720	2017-02-23	open
520	1721	2017-02-23	open
521	1723	2017-02-23	open
522	1724	2017-02-23	open
523	1725	2017-02-23	open
524	1726	2017-02-23	open
525	1727	2017-02-23	open
526	1728	2017-02-23	open
527	1731	2017-02-23	open
528	1732	2017-02-23	open
529	1733	2017-02-23	open
530	1736	2017-02-23	open
531	1737	2017-02-23	open
532	1738	2017-02-23	open
533	1740	2017-02-23	open
534	1741	2017-02-23	open
535	1742	2017-02-23	open
536	1744	2017-02-23	open
537	1747	2017-02-23	open
538	1748	2017-02-23	open
539	1749	2017-02-23	open
540	1750	2017-02-23	open
541	1751	2017-02-23	open
542	1752	2017-02-23	open
543	1753	2017-02-23	open
544	1754	2017-02-23	open
545	1755	2017-02-23	open
546	1756	2017-02-23	open
547	1757	2017-02-23	open
548	1758	2017-02-23	open
549	1759	2017-02-23	open
550	1760	2017-02-23	open
551	1761	2017-02-23	open
552	1762	2017-02-23	open
553	1763	2017-02-23	open
554	1764	2017-02-23	open
555	1765	2017-02-23	open
556	1766	2017-02-23	open
557	1767	2017-02-23	open
558	1702	2017-02-28	open
559	1707	2017-02-28	open
560	1708	2017-02-28	open
561	1713	2017-02-28	open
562	1714	2017-02-28	blocked
563	1715	2017-02-28	open
564	1716	2017-02-28	open
565	1719	2017-02-28	open
566	1720	2017-02-28	open
567	1722	2017-02-28	open
568	1724	2017-02-28	blocked
569	1725	2017-02-28	open
570	1726	2017-02-28	blocked
571	1727	2017-02-28	open
572	1728	2017-02-28	blocked
573	1731	2017-02-28	blocked
574	1732	2017-02-28	blocked
575	1733	2017-02-28	open
576	1736	2017-02-28	open
577	1737	2017-02-28	blocked
578	1738	2017-02-28	blocked
579	1740	2017-02-28	open
580	1741	2017-02-28	open
581	1744	2017-02-28	open
582	1746	2017-02-28	blocked
583	1747	2017-02-28	open
584	1748	2017-02-28	blocked
585	1749	2017-02-28	open
586	1750	2017-02-28	blocked
587	1751	2017-02-28	open
588	1753	2017-02-28	open
589	1754	2017-02-28	blocked
590	1755	2017-02-28	blocked
591	1756	2017-02-28	blocked
592	1757	2017-02-28	open
593	1758	2017-02-28	blocked
594	1759	2017-02-28	open
595	1760	2017-02-28	open
596	1761	2017-02-28	blocked
597	1762	2017-02-28	blocked
598	1764	2017-02-28	blocked
599	1766	2017-02-28	open
600	1767	2017-02-28	blocked
601	1702	2017-03-02	open
602	1705	2017-03-02	open
603	1708	2017-03-02	open
604	1709	2017-03-02	open
605	1713	2017-03-02	open
606	1714	2017-03-02	blocked
607	1715	2017-03-02	open
608	1716	2017-03-02	open
609	1719	2017-03-02	open
610	1720	2017-03-02	open
611	1721	2017-03-02	open
612	1726	2017-03-02	blocked
613	1727	2017-03-02	open
614	1728	2017-03-02	open
615	1732	2017-03-02	blocked
616	1733	2017-03-02	open
617	1736	2017-03-02	open
618	1737	2017-03-02	blocked
619	1738	2017-03-02	blocked
620	1740	2017-03-02	open
621	1741	2017-03-02	open
622	1744	2017-03-02	open
623	1746	2017-03-02	blocked
624	1747	2017-03-02	open
625	1749	2017-03-02	open
626	1750	2017-03-02	blocked
627	1751	2017-03-02	open
628	1753	2017-03-02	open
629	1754	2017-03-02	blocked
630	1755	2017-03-02	blocked
631	1757	2017-03-02	open
632	1758	2017-03-02	open
633	1759	2017-03-02	open
634	1760	2017-03-02	open
635	1761	2017-03-02	open
636	1762	2017-03-02	blocked
637	1764	2017-03-02	blocked
638	1765	2017-03-02	open
639	1766	2017-03-02	open
640	1767	2017-03-02	blocked
641	1702	2017-03-06	open
642	1705	2017-03-06	open
643	1707	2017-03-06	open
644	1708	2017-03-06	open
645	1709	2017-03-06	open
646	1710	2017-03-06	open
647	1713	2017-03-06	open
648	1715	2017-03-06	open
649	1716	2017-03-06	open
650	1719	2017-03-06	open
651	1720	2017-03-06	open
652	1721	2017-03-06	open
653	1723	2017-03-06	blocked
654	1724	2017-03-06	blocked
655	1725	2017-03-06	blocked
656	1726	2017-03-06	open
657	1727	2017-03-06	open
658	1728	2017-03-06	open
659	1731	2017-03-06	open
660	1732	2017-03-06	open
661	1733	2017-03-06	open
662	1736	2017-03-06	open
663	1737	2017-03-06	open
664	1738	2017-03-06	blocked
665	1740	2017-03-06	open
666	1741	2017-03-06	open
667	1744	2017-03-06	open
668	1746	2017-03-06	open
669	1747	2017-03-06	open
670	1749	2017-03-06	open
671	1750	2017-03-06	blocked
672	1751	2017-03-06	open
673	1753	2017-03-06	open
674	1754	2017-03-06	open
675	1755	2017-03-06	open
676	1756	2017-03-06	blocked
677	1757	2017-03-06	open
678	1758	2017-03-06	open
679	1759	2017-03-06	open
680	1760	2017-03-06	open
681	1761	2017-03-06	open
682	1762	2017-03-06	blocked
683	1765	2017-03-06	open
684	1766	2017-03-06	open
685	1767	2017-03-06	open
686	1702	2017-03-09	open
687	1705	2017-03-09	open
688	1707	2017-03-09	open
689	1708	2017-03-09	open
690	1709	2017-03-09	open
691	1710	2017-03-09	open
692	1713	2017-03-09	open
693	1715	2017-03-09	open
694	1716	2017-03-09	open
695	1719	2017-03-09	open
696	1720	2017-03-09	open
697	1721	2017-03-09	open
698	1723	2017-03-09	open
699	1724	2017-03-09	open
700	1725	2017-03-09	blocked
701	1726	2017-03-09	open
702	1727	2017-03-09	open
703	1728	2017-03-09	open
704	1732	2017-03-09	open
705	1733	2017-03-09	open
706	1736	2017-03-09	open
707	1737	2017-03-09	open
708	1738	2017-03-09	open
709	1741	2017-03-09	open
710	1744	2017-03-09	open
711	1746	2017-03-09	open
712	1747	2017-03-09	open
713	1750	2017-03-09	open
714	1751	2017-03-09	open
715	1752	2017-03-09	open
716	1753	2017-03-09	open
717	1754	2017-03-09	open
718	1755	2017-03-09	open
719	1756	2017-03-09	open
720	1757	2017-03-09	open
721	1758	2017-03-09	open
722	1759	2017-03-09	open
723	1760	2017-03-09	open
724	1761	2017-03-09	open
725	1762	2017-03-09	blocked
726	1764	2017-03-09	open
727	1765	2017-03-09	open
728	1766	2017-03-09	open
729	1702	2017-03-12	open
730	1705	2017-03-12	open
731	1706	2017-03-12	open
732	1707	2017-03-12	open
733	1708	2017-03-12	open
734	1709	2017-03-12	open
735	1710	2017-03-12	open
736	1713	2017-03-12	open
737	1715	2017-03-12	open
738	1719	2017-03-12	open
739	1720	2017-03-12	open
740	1721	2017-03-12	open
741	1723	2017-03-12	open
742	1725	2017-03-12	open
743	1726	2017-03-12	open
744	1727	2017-03-12	open
745	1728	2017-03-12	open
746	1731	2017-03-12	open
747	1732	2017-03-12	open
748	1733	2017-03-12	open
749	1736	2017-03-12	open
750	1737	2017-03-12	open
751	1738	2017-03-12	open
752	1741	2017-03-12	open
753	1746	2017-03-12	open
754	1747	2017-03-12	open
755	1753	2017-03-12	open
756	1754	2017-03-12	open
757	1755	2017-03-12	open
758	1756	2017-03-12	open
759	1757	2017-03-12	open
760	1759	2017-03-12	open
761	1760	2017-03-12	open
762	1761	2017-03-12	open
763	1764	2017-03-12	open
764	1765	2017-03-12	open
765	1766	2017-03-12	open
766	1702	2017-03-15	open
767	1705	2017-03-15	open
768	1707	2017-03-15	open
769	1708	2017-03-15	open
770	1709	2017-03-15	open
771	1713	2017-03-15	open
772	1715	2017-03-15	open
773	1719	2017-03-15	open
774	1720	2017-03-15	open
775	1721	2017-03-15	open
776	1723	2017-03-15	open
777	1725	2017-03-15	open
778	1726	2017-03-15	open
779	1727	2017-03-15	open
780	1728	2017-03-15	open
781	1732	2017-03-15	open
782	1733	2017-03-15	open
783	1736	2017-03-15	open
784	1737	2017-03-15	open
785	1738	2017-03-15	open
786	1741	2017-03-15	open
787	1746	2017-03-15	open
788	1747	2017-03-15	open
789	1752	2017-03-15	open
790	1754	2017-03-15	open
791	1755	2017-03-15	open
792	1756	2017-03-15	open
793	1757	2017-03-15	open
794	1759	2017-03-15	open
795	1760	2017-03-15	open
796	1761	2017-03-15	open
797	1765	2017-03-15	open
798	1766	2017-03-15	open
799	1768	2017-03-15	open
800	1702	2017-03-18	open
801	1705	2017-03-18	open
802	1707	2017-03-18	open
803	1708	2017-03-18	open
804	1709	2017-03-18	open
805	1713	2017-03-18	open
806	1715	2017-03-18	open
807	1719	2017-03-18	open
808	1720	2017-03-18	open
809	1721	2017-03-18	open
810	1725	2017-03-18	open
811	1726	2017-03-18	open
812	1727	2017-03-18	open
813	1728	2017-03-18	open
814	1732	2017-03-18	open
815	1733	2017-03-18	open
816	1736	2017-03-18	open
817	1737	2017-03-18	open
818	1738	2017-03-18	open
819	1741	2017-03-18	open
820	1746	2017-03-18	open
821	1747	2017-03-18	open
822	1754	2017-03-18	open
823	1755	2017-03-18	open
824	1756	2017-03-18	open
825	1757	2017-03-18	open
826	1759	2017-03-18	open
827	1760	2017-03-18	open
828	1761	2017-03-18	open
829	1766	2017-03-18	open
830	1768	2017-03-18	open
831	1702	2017-03-21	open
832	1705	2017-03-21	open
833	1707	2017-03-21	open
834	1708	2017-03-21	open
835	1709	2017-03-21	open
836	1713	2017-03-21	open
837	1715	2017-03-21	open
838	1719	2017-03-21	open
839	1721	2017-03-21	open
840	1725	2017-03-21	open
841	1726	2017-03-21	open
842	1727	2017-03-21	open
843	1728	2017-03-21	open
844	1732	2017-03-21	open
845	1733	2017-03-21	open
846	1736	2017-03-21	open
847	1737	2017-03-21	open
848	1738	2017-03-21	open
849	1741	2017-03-21	open
850	1746	2017-03-21	open
851	1747	2017-03-21	open
852	1754	2017-03-21	open
853	1755	2017-03-21	open
854	1756	2017-03-21	open
855	1759	2017-03-21	open
856	1760	2017-03-21	open
857	1766	2017-03-21	open
858	1768	2017-03-21	open
859	1702	2017-03-24	open
860	1707	2017-03-24	open
861	1708	2017-03-24	open
862	1709	2017-03-24	open
863	1715	2017-03-24	open
864	1719	2017-03-24	open
865	1721	2017-03-24	open
866	1725	2017-03-24	open
867	1726	2017-03-24	open
868	1727	2017-03-24	open
869	1728	2017-03-24	open
870	1732	2017-03-24	open
871	1733	2017-03-24	open
872	1736	2017-03-24	open
873	1737	2017-03-24	open
874	1738	2017-03-24	open
875	1741	2017-03-24	open
876	1746	2017-03-24	open
877	1747	2017-03-24	open
878	1754	2017-03-24	open
879	1755	2017-03-24	open
880	1756	2017-03-24	open
881	1759	2017-03-24	open
882	1760	2017-03-24	open
883	1766	2017-03-24	open
884	1768	2017-03-24	open
885	1702	2017-03-27	open
886	1707	2017-03-27	open
887	1708	2017-03-27	open
888	1709	2017-03-27	open
889	1719	2017-03-27	open
890	1725	2017-03-27	open
891	1726	2017-03-27	open
892	1727	2017-03-27	open
893	1728	2017-03-27	open
894	1732	2017-03-27	open
895	1733	2017-03-27	open
896	1741	2017-03-27	open
897	1738	2017-03-27	open
898	1746	2017-03-27	open
899	1747	2017-03-27	open
900	1755	2017-03-27	open
901	1756	2017-03-27	open
902	1759	2017-03-27	open
903	1760	2017-03-27	open
904	1768	2017-03-27	open
905	1801K	2018-01-15	open
906	1802K	2018-01-15	open
907	1803K	2018-01-15	open
908	1804K	2018-01-15	open
909	1805K	2018-01-15	open
910	1768	2018-01-15	open
911	1715	2018-01-15	blocked
912	1716	2018-01-15	open
913	1740	2018-01-15	open
914	1805A	2018-01-15	open
915	1802D	2018-01-15	open
916	1803D	2018-01-15	open
917	1721	2018-01-15	open
918	1720	2018-01-15	open
919	1722	2018-01-15	open
920	1801A	2018-01-15	open
921	1802R	2018-01-15	open
922	1803R	2018-01-15	open
923	1808K	2018-01-15	open
924	1807K	2018-01-15	open
925	1707	2018-01-15	open
926	1710	2018-01-15	open
927	1714	2018-01-15	open
928	1713	2018-01-15	open
929	1801R	2018-01-15	open
930	1712	2018-01-15	open
931	1767	2018-01-15	open
932	1706	2018-01-15	open
933	1718	2018-01-15	open
934	1705	2018-01-15	open
935	1711	2018-01-15	open
936	1708	2018-01-15	open
937	1806K	2018-01-15	open
938	1709	2018-01-15	open
939	1809K	2018-01-15	open
940	1719	2018-01-15	open
941	1755	2018-01-15	open
942	1756	2018-01-15	open
943	1805D	2018-01-15	open
944	1804D	2018-01-15	open
945	1802A	2018-01-15	open
946	1758	2018-01-15	open
947	1762	2018-01-15	open
948	1750	2018-01-15	open
949	1749	2018-01-15	open
950	1742	2018-01-15	open
951	1744	2018-01-15	open
952	1737	2018-01-15	open
953	1748	2018-01-15	open
954	1759	2018-01-15	open
955	1760	2018-01-15	open
956	1761	2018-01-15	open
957	1751	2018-01-15	open
958	1724	2018-01-15	open
959	1725	2018-01-15	open
960	1723	2018-01-15	open
961	1753	2018-01-15	open
962	1764	2018-01-15	open
963	1763	2018-01-15	open
964	1766	2018-01-15	open
965	1765	2018-01-15	open
966	1752	2018-01-15	open
967	1801D	2018-01-15	open
968	1727	2018-01-15	open
969	1738	2018-01-15	open
970	1703	2018-01-15	open
971	1704	2018-01-15	open
972	1736	2018-01-15	open
973	1734	2018-01-15	open
974	1728	2018-01-15	open
975	1804A	2018-01-15	open
976	1702	2018-01-15	open
977	1730	2018-01-15	open
978	1731	2018-01-15	open
979	1746	2018-01-15	open
980	1741	2018-01-15	open
981	1745	2018-01-15	open
982	1733	2018-01-15	open
983	1732	2018-01-15	open
984	1770	2018-01-15	open
985	1701	2018-01-15	open
986	1743	2018-01-15	open
987	1804R	2018-01-16	open
988	1805R	2018-01-16	open
989	1806R	2018-01-16	open
990	1807R	2018-01-16	open
991	1808R	2018-01-16	open
992	1810K	2018-01-17	open
993	1811K	2018-01-17	open
994	1812K	2018-01-17	open
995	1732	2018-01-23	open
996	1701	2018-01-23	open
997	1702	2018-01-23	open
998	1703	2018-01-23	open
999	1704	2018-01-23	open
1000	1705	2018-01-22	open
1001	1706	2018-01-19	open
1002	1707	2018-01-19	open
1003	1708	2018-01-24	open
1004	1709	2018-01-22	open
1005	1710	2018-01-19	open
1006	1711	2018-01-19	open
1007	1712	2018-01-19	open
1008	1713	2018-01-19	open
1009	1714	2018-01-23	open
1010	1715	2018-01-24	open
1011	1716	2018-01-19	open
1012	1717	2018-01-19	blocked
1013	1718	2018-01-19	open
1014	1719	2018-01-21	open
1015	1720	2018-01-19	open
1016	1721	2018-01-19	open
1017	1722	2018-01-19	open
1018	1723	2018-01-23	open
1019	1724	2018-01-21	open
1020	1725	2018-01-21	open
1021	1726	NA	open
1022	1727	2018-01-23	open
1023	1728	2018-01-23	open
1024	1729	2018-01-23	open
1025	1730	2018-01-23	open
1026	1731	2018-01-23	open
1027	1733	2017-01-23	open
1028	1734	2017-01-23	open
1029	1735	2018-01-23	open
1030	1736	2017-01-23	open
1031	1737	2017-01-23	open
1032	1738	2018-01-23	open
1033	1740	2018-01-23	open
1034	1741	2018-01-23	open
1035	1742	2017-01-23	open
1036	1743	2018-01-23	open
1037	1744	2018-01-23	open
1038	1745	2018-01-23	open
1039	1746	2017-01-23	open
1040	1747	2018-01-23	open
1041	1748	2018-01-21	open
1042	1749	2018-01-23	open
1043	1750	2018-01-19	open
1044	1751	2018-01-19	open
1045	1752	2018-01-21	open
1046	1753	2018-01-17	open
1047	1754	2018-01-21	open
1048	1755	2018-01-21	open
1049	1756	2018-01-21	open
1050	1757a	2018-01-21	open
1051	1758	2018-01-21	open
1052	1759	2018-01-21	open
1053	1760	2018-01-21	open
1054	1761	2018-01-21	open
1055	1762	2018-01-21	open
1056	1763	2018-01-21	open
1057	1764	2018-01-23	open
1058	1765	2018-01-21	open
1059	1766	2018-01-21	open
1060	1767	2018-01-22	open
1061	1768	2017-01-23	open
1062	1770	2018-01-23	open
1063	1801A	2018-01-22	open
1064	1802A	2018-01-21	open
1065	1805A	2018-01-19	open
1066	1801D	2018-01-23	open
1067	1802D	2018-01-19	open
1068	1803D	2018-01-19	open
1069	1804D	2018-01-21	open
1070	1805D	2018-01-21	open
1071	1806D	2018-01-21	open
1072	1801K	2018-01-22	open
1073	1802K	2018-01-23	open
1074	1803K	2018-01-22	open
1075	1804K	2018-01-19	open
1076	1805K	2018-01-24	open
1077	1806K	2018-01-22	open
1078	1807K	2018-01-19	open
1079	1808K	2018-01-19	open
1080	1809K	2018-01-21	open
1081	1810K	2018-01-21	open
1082	1811K	2018-01-21	open
1083	1812K	2018-01-23	open
1084	1813K	2018-01-23	open
1085	1801R	2018-01-19	open
1086	1802R	2018-01-21	open
1087	1803R	2018-01-22	open
1088	1804R	2018-01-22	open
1089	1805R	2018-01-22	open
1090	1806R	2018-01-19	open
1091	1807R	2018-01-19	open
1092	1814K	2018-01-20	open
1093	1809D	2018-01-28	open
1094	1814K	2018-01-26	open
1095	1814K	2018-01-28	open
1096	1808D	2018-01-26	open
1097	1807D	2018-01-26	open
1098	1807D	2018-01-28	open
1099	1770	2018-01-26	open
1100	IBB	2018-01-28	open
1101	1758	2018-01-26	open
1102	1810K	2018-01-26	open
1103	1810K	2018-01-28	open
1104	1807K	2018-01-28	open
1105	1806K	2018-01-28	open
1106	1804K	2018-01-26	open
1107	1810D	2018-01-26	open
1108	1806D	2018-01-26	open
1109	1803D	2018-01-28	open
1110	1801D	2018-01-26	open
1111	1804A	2018-01-26	open
1112	1804A	2018-01-28	open
1113	1803A	2018-01-28	open
1114	1767	2018-01-26	open
1115	1761	2018-01-26	open
1116	1754	2018-01-26	open
1117	1754	2018-01-28	open
1118	1753	2018-01-26	open
1119	1746	2018-01-26	open
1120	1746	2018-01-28	open
1121	1742	2018-01-26	open
1122	1742	2018-01-28	open
1123	1737	2018-01-26	open
1124	1732	2018-01-26	open
1125	1732	2017-01-28	open
1126	1730	2018-01-26	open
1127	1730	2018-01-28	open
1128	1719	2018-01-26	open
1129	1718	2018-01-26	open
1130	1718	2018-01-28	open
1131	1708	2018-01-26	open
1132	1704	2018-01-28	open
1133		NA	open
1134	1704	2018-01-29	open
1135	1711	2018-01-29	open
1136	1712	2018-01-29	open
1137	1713	2018-01-29	open
1138	1714	2018-01-29	open
1139	1716	2018-01-29	open
1140	1717	2018-01-29	open
1141	1718	2018-01-29	open
1142	1719	2018-01-29	open
1143	1720	2018-01-29	open
1144	1723	2018-01-29	open
1145	1724	2018-01-29	open
1146	1725	2018-01-29	open
1147	1727	2018-01-29	open
1148	1728	2018-01-29	open
1149	1730	2018-01-29	open
1150	1732	2018-01-29	open
1151	1736	2018-01-29	open
1152	1737	2018-01-29	open
1153	1740	2018-01-29	open
1154	1741	2018-01-29	open
1155	1742	2018-01-29	open
1156	1743	2018-01-29	open
1157	1744	2018-01-29	open
1158	1746	2018-01-29	open
1159	1749	2018-01-29	open
1160	1751	2018-01-29	open
1161	1753	2018-01-29	open
1162	1754	2018-01-29	open
1163	1755	2018-01-29	open
1164	1756	2018-01-29	open
1165	1757	2018-01-29	open
1166	1758	2018-01-29	open
1167	1759	2018-01-29	open
1168	1761	2018-01-29	open
1169	1763	2018-01-29	open
1170	1764	2018-01-29	open
1171	1766	2018-01-29	open
1172	1767	2018-01-29	open
1173	1768	2018-01-29	open
1174	1801A	2018-01-29	open
1175	1803A	2018-01-29	open
1176	1804A	2018-01-29	open
1177	1805A	2018-01-29	open
1178	1801D	2018-01-29	open
1179	1802D	2018-01-29	open
1180	1803D	2018-01-29	open
1181	1806D	2018-01-29	open
1182	1807D	2018-01-29	open
1183	1808D	2018-01-29	open
1184	1801K	2018-01-29	open
1185	1802K	2018-01-29	open
1186	1803K	2018-01-29	open
1187	1804K	2018-01-29	open
1188	1805K	2018-01-29	open
1189	1806K	2018-01-29	open
1190	1807K	2018-01-29	open
1191	1809K	2018-01-29	open
1192	1810K	2018-01-29	open
1193	1811K	2018-01-29	open
1194	1812K	2018-01-29	open
1195	1813K	2018-01-29	open
1196	1801R	2018-01-29	open
1197	1803R	2018-01-29	open
1198	1814K	2018-01-29	open
1199	1770	2018-01-29	open
1200	IBB	2018-01-29	open
1201	1806A	2018-01-29	open
1202	1815K	2018-01-29	open
1203	1809D	2018-01-29	open
1204	1810D	2018-01-29	open
1205	1802A	2018-01-29	open
1206	1733	2018-01-29	open
1207	1711	2018-02-01	open
1208	1712	2018-02-01	open
1209	1713	2018-02-01	open
1210	1714	2018-02-01	open
1211	1716	2018-02-01	open
1212	1718	2018-02-01	open
1213	1719	2018-02-01	open
1214	1720	2018-02-01	open
1215	1723	2018-02-01	open
1216	1724	2018-02-01	open
1217	1725	2018-02-01	open
1218	1727	2018-02-01	open
1219	1728	2018-02-01	open
1220	1730	2018-02-01	open
1221	1732	2018-02-01	open
1222	1736	2018-02-01	open
1223	1740	2018-02-01	open
1224	1741	2018-02-01	open
1225	1742	2018-02-01	open
1226	1743	2018-02-01	open
1227	1744	2018-02-01	open
1228	1746	2018-02-01	open
1229	1749	2018-02-01	open
1230	1751	2018-02-01	open
1231	1753	2018-02-01	open
1232	1754	2018-02-01	open
1233	1755	2018-02-01	open
1234	1756	2018-02-01	open
1235	1757	2018-02-01	open
1236	1758	2018-02-01	blocked
1237	1759	2018-02-01	open
1238	1761	2018-02-01	open
1239	1763	2018-02-01	open
1240	1764	2018-02-01	open
1241	1766	2018-02-01	open
1242	1767	2018-02-01	open
1243	1768	2018-02-01	open
1244	1801A	2018-02-01	open
1245	1803A	2018-02-01	open
1246	1804A	2018-02-01	open
1247	1805A	2018-02-01	open
1248	1801D	2018-02-01	open
1249	1802D	2018-02-01	open
1250	1803D	2018-02-01	open
1251	1806D	2018-02-01	open
1252	1807D	2018-02-01	open
1253	1808D	2018-02-01	open
1254	1801K	2018-02-01	open
1255	1802K	2018-02-01	open
1256	1803K	2018-02-01	open
1257	1804K	2018-02-01	open
1258	1737	2018-02-01	open
1259	1805K	2018-02-01	open
1260	1806K	2018-02-01	open
1261	1807K	2018-02-01	open
1262	1809K	2018-02-01	open
1263	1810K	2018-02-01	open
1264	1811K	2018-02-01	open
1265	1812K	2018-02-01	open
1266	1813K	2018-02-01	open
1267	1801R	2018-02-01	open
1268	1803R	2018-02-01	open
1269	1814K	2018-02-01	open
1270	1770	2018-02-01	open
1271	1806A	2018-02-01	open
1272	1815K	2018-02-01	open
1273	1802R	2018-02-01	open
1274	1701	2018-02-04	open
1275	1712	2018-02-04	open
1276	1713	2018-02-04	open
1277	1714	2018-02-04	open
1278	1716	2018-02-04	open
1279	1718	2018-02-04	open
1280	1719	2018-02-04	open
1281	1720	2018-02-04	open
1282	1723	2018-02-04	open
1283	1724	2018-02-04	open
1284	1725	2018-02-04	open
1285	1727	2018-02-04	open
1286	1728	2018-02-05	open
1287	1730	2017-02-05	open
1288	1732	2018-02-05	open
1289	1736	2018-02-05	open
1290	1740	2018-02-04	open
1291	1741	2018-02-05	open
1292	1742	2018-02-04	open
1293	1743	2018-02-05	open
1294	1749	2018-02-04	open
1295	1751	2018-02-04	open
1296	1753	2018-02-04	open
1297	1754	2018-02-04	open
1298	1755	2018-02-04	open
1299	1756	2018-02-04	open
1300	1757	2018-02-04	open
1301	1758	2018-02-04	open
1302	1759	2018-02-04	open
1303	1761	2018-02-04	open
1304	1763	2018-02-04	open
1305	1764	2018-02-04	open
1306	1766	2018-02-04	open
1307	1767	2018-02-04	open
1308	1768	2018-02-04	open
1309	1801A	2018-02-04	open
1310	1803A	2018-02-04	open
1311	1804A	2018-02-04	open
1312	1805A	2018-02-04	open
1313	1801D	2018-02-04	open
1314	1802D	2018-02-04	open
1315	1803D	2018-02-04	open
1316	1806D	2018-02-04	open
1317	1807D	2018-02-04	open
1318	1808D	2018-02-04	open
1319	1801K	2018-02-04	open
1320	1802K	2018-02-04	open
1321	1803K	2018-02-04	open
1322	1804K	2018-02-04	open
1323	1737	2018-02-04	open
1324	1806K	2018-02-04	open
1325	1807K	2018-02-04	open
1326	1809K	2018-02-04	open
1327	1810K	2018-02-04	open
1328	1811K	2018-02-04	open
1329	1812K	2018-02-04	open
1330	1813K	2018-02-04	open
1331	1814K	2018-02-05	open
1332	1801R	2018-02-04	open
1333	1803R	2018-02-04	open
1334	1806A	2018-02-04	open
1335	1815K	2018-02-04	open
1336	1802R	2018-02-04	open
1337	1802A	2018-02-04	open
1338	1711	2018-02-07	open
1339	1712	2018-02-07	open
1340	1713	2018-02-07	open
1341	1714	2018-02-07	open
1342	1716	2018-02-07	open
1343	1718	2018-02-07	open
1344	1719	2018-02-07	open
1345	1720	2018-02-07	open
1346	1723	2018-02-07	open
1347	1724	2018-02-07	open
1348	1725	2018-02-07	open
1349	1728	2018-02-08	open
1350	1730	2018-02-08	open
1351	1732	2018-02-08	open
1352	1736	2018-02-07	open
1353	1740	2018-02-07	open
1354	1741	2018-02-08	open
1355	1742	2018-02-07	open
1356	1743	2018-02-08	open
1357	1744	2018-02-07	open
1358	1749	2018-02-07	open
1359	1751	2018-02-07	open
1360	1753	2018-02-07	open
1361	1754	2018-02-07	open
1362	1755	2018-02-07	open
1363	1756	2018-02-07	open
1364	1757	2018-02-07	open
1365	1758	2018-02-07	open
1366	1759	2018-02-07	open
1367	1761	2018-02-07	open
1368	1764	2018-02-07	open
1369	1766	2018-02-07	open
1370	1767	2018-02-07	open
1371	1768	2018-02-07	open
1372	1801A	2018-02-07	open
1373	1803A	2018-02-07	open
1374	1804A	2018-02-07	open
1375	1805A	2018-02-07	open
1376	1801D	2018-02-07	open
1377	1803D	2018-02-07	open
1378	1806D	2018-02-07	open
1379	1807D	2018-02-07	open
1380	1808D	2018-02-07	open
1381	1801K	2018-02-07	open
1382	1802K	2018-02-07	open
1383	1803K	2018-02-07	open
1384	1804K	2018-02-07	open
1385	1737	2018-02-07	open
1386	1806K	2018-02-07	open
1387	1807K	2018-02-07	open
1388	1809K	2018-02-07	open
1389	1810K	2018-02-07	open
1390	1811K	2018-02-07	open
1391	1812K	2018-02-07	open
1392	1813K	2018-02-07	open
1393	1801R	2018-02-07	open
1394	1803R	2018-02-07	open
1395	IBB	2018-02-07	open
1396	1806A	2018-02-07	open
1397	1802R	2018-02-07	open
1398	1802A	2018-02-07	open
1399	1711	2018-02-10	open
1400	1712	2018-02-10	open
1401	1713	2018-02-10	open
1402	1714	2018-02-10	open
1403	1716	2018-02-10	open
1404	1718	2018-02-10	open
1405	1719	2018-02-10	open
1406	1720	2018-02-10	open
1407	1723	2018-02-10	open
1408	1724	2018-02-10	open
1409	1725	2018-02-10	open
1410	1728	2018-02-10	open
1411	1730	2018-02-10	open
1412	1736	2018-02-10	open
1413	1740	2018-02-10	open
1414	1741	2018-02-10	open
1415	1742	2018-02-10	open
1416	1743	2018-02-10	open
1417	1749	2018-02-10	open
1418	1751	2018-02-10	open
1419	1753	2018-02-10	open
1420	1754	2018-02-10	open
1421	1755	2018-02-10	open
1422	1756	2018-02-10	open
1423	1757	2018-02-10	open
1424	1758	2018-02-10	open
1425	1759	2018-02-10	open
1426	1761	2018-02-10	open
1427	1764	2018-02-10	open
1428	1766	2018-02-10	open
1429	1767	2018-02-10	open
1430	1768	2018-02-10	open
1431	1801A	2018-02-10	open
1432	1803A	2018-02-10	open
1433	1804A	2018-02-10	open
1434	1805A	2018-02-10	open
1435	1801D	2018-02-10	open
1436	1803D	2018-02-10	open
1437	1806D	2018-02-10	open
1438	1807D	2018-02-10	open
1439	1808D	2018-02-10	open
1440	1801K	2018-02-10	open
1441	1803K	2018-02-10	open
1442	1804K	2018-02-10	open
1443	1737	2018-02-10	open
1444	1806K	2018-02-10	open
1445	1807K	2018-02-10	open
1446	1809K	2018-02-10	open
1447	1810K	2018-02-10	open
1448	1811K	2018-02-10	open
1449	1812K	2018-02-10	open
1450	1813K	2018-02-10	open
1451	1801R	2018-02-10	open
1452	1803R	2018-02-10	open
1453	1814K	2018-02-10	open
1454	1806A	2018-02-10	open
1455	1802R	2018-02-10	open
1456	1802A	2018-02-10	open
1457	1811R	2018-02-10	open
1458	1812R	2018-02-10	open
1459	1711	2018-02-12	open
1460	1712	2018-02-12	open
1461	1713	2018-02-12	open
1462	1714	2018-02-12	open
1463	1716	2018-02-12	open
1464	1718	2018-02-12	open
1465	1719	2018-02-12	open
1466	1720	2018-02-12	open
1467	1723	2018-02-12	open
1468	1724	2018-02-12	open
1469	1725	2018-02-12	open
1470	1728	2018-02-12	open
1471	1736	2018-02-12	open
1472	1740	2018-02-12	open
1473	1741	2018-02-12	open
1474	1742	2018-02-12	open
1475	1743	2018-02-12	open
1476	1749	2018-02-12	open
1477	1751	2018-02-12	open
1478	1753	2018-02-12	open
1479	1754	2018-02-12	open
1480	1755	2018-02-12	open
1481	1756	2018-02-12	open
1482	1757	2018-02-12	open
1483	1758	2018-02-12	open
1484	1759	2018-02-12	open
1485	1761	2018-02-12	open
1486	1764	2018-02-12	open
1487	1766	2018-02-12	open
1488	1767	2018-02-12	open
1489	1768	2018-02-12	open
1490	1801A	2018-02-12	open
1491	1803A	2018-02-12	open
1492	1804A	2018-02-12	open
1493	1805A	2018-02-12	open
1494	1801D	2018-02-12	open
1495	1803D	2018-02-12	open
1496	1806D	2018-02-12	open
1497	1807D	2018-02-12	open
1498	1808D	2018-02-12	open
1499	1801K	2018-02-12	open
1500	1803K	2018-02-12	open
1501	1804K	2018-02-12	open
1502	1737	2018-02-12	open
1503	1806K	2018-02-12	open
1504	1807K	2018-02-12	open
1505	1809K	2018-02-12	open
1506	1810K	2018-02-12	open
1507	1811K	2018-02-12	open
1508	1812K	2018-02-12	open
1509	1813K	2018-02-12	open
1510	1801R	2018-02-12	open
1511	1803R	2018-02-12	open
1512	1814K	2018-02-12	open
1513	1806A	2018-02-12	open
1514	1802R	2018-02-12	open
1515	1802A	2018-02-12	open
1516	1811R	2018-02-12	open
1517	1812R	2018-02-12	open
1518	1811R	2018-02-20	open
1519	1711	2018-02-16	open
1520	1712	2018-02-16	open
1521	1713	2018-02-16	open
1522	1714	2018-02-16	open
1523	1716	2018-02-16	open
1524	1718	2018-02-16	open
1525	1719	2018-02-16	open
1526	1720	2018-02-16	open
1527	1723	2018-02-16	open
1528	1724	2018-02-16	open
1529	1725	2018-02-16	open
1530	1728	2018-02-16	open
1531	1736	2018-02-16	open
1532	1740	2018-02-16	open
1533	1741	2018-02-16	open
1534	1743	2018-02-16	open
1535	1749	2018-02-16	open
1536	1751	2018-02-16	open
1537	1753	2018-02-16	open
1538	1754	2018-02-16	open
1539	1755	2018-02-16	open
1540	1756	2018-02-16	open
1541	1757	2018-02-16	open
1542	1758	2018-02-16	open
1543	1759	2018-02-16	open
1544	1761	2018-02-16	open
1545	1764	2018-02-16	open
1546	1766	2018-02-16	open
1547	1767	2018-02-16	open
1548	1768	2018-02-16	open
1549	1801A	2018-02-16	open
1550	1803A	2018-02-16	open
1551	1804A	2018-02-16	open
1552	1805A	2018-02-16	open
1553	1801D	2018-02-16	open
1554	1803D	2018-02-16	open
1555	1806D	2018-02-16	open
1556	1807D	2018-02-16	open
1557	1808D	2018-02-16	open
1558	1801K	2018-02-16	open
1559	1803K	2018-02-16	open
1560	1804K	2018-02-16	open
1561	1737	2018-02-16	open
1562	1806K	2018-02-16	open
1563	1807K	NA	open
1564	1809K	2018-02-16	open
1565	1810K	2018-02-16	open
1566	1812K	2018-02-16	open
1567	1813K	2018-02-16	open
1568	1801R	2018-02-16	open
1569	1803R	2018-02-16	open
1570	1814K	2018-02-16	open
1571	1802R	2018-02-16	open
1572	1811R	2018-02-16	open
1573	1812R	2018-02-16	open
1574	1813R	2018-02-16	open
1575	1711	2018-02-19	open
1576	1712	2018-02-19	open
1577	1713	2018-02-19	open
1578	1714	2018-02-19	open
1579	1716	2018-02-19	open
1580	1718	2018-02-19	open
1581	1719	2018-02-19	open
1582	1720	2018-02-19	open
1583	1723	2018-02-19	open
1584	1724	2018-02-19	open
1585	1725	2018-02-19	open
1586	1728	2018-02-19	open
1587	1736	2018-02-19	open
1588	1740	2018-02-19	open
1589	1741	2018-02-19	open
1590	1749	2018-02-19	open
1591	1751	2018-02-19	open
1592	1753	2018-02-19	open
1593	1754	2018-02-19	open
1594	1755	2018-02-19	open
1595	1756	2018-02-19	open
1596	1757	2018-02-19	open
1597	1758	2018-02-19	open
1598	1759	2018-02-19	open
1599	1761	2018-02-19	open
1600	1764	2018-02-19	open
1601	1766	2018-02-19	open
1602	1767	2018-02-19	open
1603	1768	2018-02-19	open
1604	1801A	2018-02-19	open
1605	1803A	2018-02-19	open
1606	1804A	2018-02-19	open
1607	1805A	2018-02-19	open
1608	1801D	2018-02-19	open
1609	1803D	2018-02-19	open
1610	1806D	2018-02-19	open
1611	1807D	2018-02-19	open
1612	1808D	2018-02-19	open
1613	1801K	2018-02-19	open
1614	1803K	2018-02-19	open
1615	1804K	2018-02-19	open
1616	1737	2018-02-19	open
1617	1806K	2018-02-19	open
1618	1807K	2018-02-19	open
1619	1809K	2018-02-19	open
1620	1810K	2018-02-19	open
1621	1811K	2018-02-19	open
1622	1812K	2018-02-19	open
1623	1813K	2018-02-19	open
1624	1801R	2018-02-19	open
1625	1803R	2018-02-19	open
1626	1814K	2018-02-19	open
1627	1806A	2018-02-19	open
1628	1802R	2018-02-19	open
1629	1811R	2018-02-19	open
1630	1812R	2018-02-19	open
1631	1813R	2018-02-19	open
1632	1711	2018-02-23	open
1633	1712	2018-02-23	open
1634	1713	2018-02-23	open
1635	1714	2018-02-23	open
1636	1718	2018-02-23	open
1637	1719	2018-02-23	open
1638	1720	2018-02-23	open
1639	1724	2018-02-23	open
1640	1725	2018-02-23	open
1641	1728	2018-02-23	open
1642	1736	2018-02-23	open
1643	1741	2018-02-23	open
1644	1749	2018-02-23	open
1645	1754	2018-02-23	open
1646	1755	2018-02-23	open
1647	1756	2018-02-23	open
1648	1757	2018-02-23	open
1649	1758	2018-02-23	open
1650	1766	2018-02-23	open
1651	1767	2018-02-23	open
1652	1768	2018-02-23	open
1653	1801A	2018-02-23	open
1654	1803A	2018-02-23	open
1655	1807D	2018-02-23	open
1656	1808D	2018-02-23	open
1657	1803K	2018-02-23	open
1658	1804K	2018-02-23	open
1659	1737	2018-02-23	open
1660	1807K	2018-02-23	open
1661	1809K	2018-02-23	open
1662	1812K	2018-02-23	open
1663	1801R	2018-02-23	open
1664	1803R	2018-02-23	open
1665	1814K	2018-02-23	open
1666	1806A	2018-02-23	open
1667	1802R	2018-02-23	open
1668	1811R	2018-02-23	open
1669	1812R	2018-02-23	open
1670	1813R	2018-02-23	open
1671	1711	2018-02-25	open
1672	1712	2018-02-25	open
1673	1713	2018-02-25	open
1674	1714	2018-02-25	open
1675	1716	2018-02-25	open
1676	1718	2018-02-25	open
1677	1719	2018-02-25	open
1678	1720	2018-02-25	open
1679	1723	2018-02-25	open
1680	1724	2018-02-25	open
1681	1725	2018-02-25	open
1682	1728	2018-02-25	open
1683	1740	2018-02-25	open
1684	1741	2018-02-25	open
1685	1749	2018-02-25	open
1686	1751	2018-02-25	open
1687	1754	2018-02-25	open
1688	1755	2018-02-25	open
1689	1756	2018-02-25	open
1690	1759	2018-02-25	open
1691	1761	2018-02-25	open
1692	1764	2018-02-25	open
1693	1766	2018-02-25	open
1694	1768	2018-02-25	open
1695	1801A	2018-02-25	open
1696	1803A	2018-02-25	open
1697	1805A	2018-02-25	open
1698	1801D	2018-02-25	open
1699	1803D	2018-02-25	open
1700	1806D	2018-02-25	open
1701	1807D	2018-02-25	open
1702	1808D	2018-02-25	open
1703	1803K	2018-02-25	open
1704	1804K	2018-02-25	open
1705	1737	2018-02-25	open
1706	1806K	2018-02-25	open
1707	1809K	2018-02-25	open
1708	1812K	2018-02-25	open
1709	1813K	2018-02-25	open
1710	1801R	2018-02-25	open
1711	1803R	2018-02-25	open
1712	1814K	2018-02-25	open
1713	1806A	2018-02-25	open
1714	1811R	2018-02-25	open
1715	1813R	2018-02-25	open
1716	1801M	2018-02-25	open
1717	1711	2018-02-28	open
1718	1712	2018-02-28	open
1719	1713	2018-02-28	open
1720	1714	2018-02-28	open
1721	1716	2018-02-28	open
1722	1718	2018-02-28	open
1723	1719	2018-02-28	open
1724	1720	2018-02-28	open
1725	1723	2018-02-28	open
1726	1724	2018-02-28	open
1727	1725	2018-02-28	open
1728	1728	2018-02-28	open
1729	1740	2018-02-28	open
1730	1741	2018-02-28	open
1731	1749	2018-02-28	open
1732	1751	2018-02-28	open
1733	1755	2018-02-28	open
1734	1756	2018-02-28	open
1735	1757	2018-02-28	open
1736	1759	2018-02-28	open
1737	1761	2018-02-28	open
1738	1764	2018-02-28	open
1739	1766	2018-02-28	open
1740	1768	2018-02-28	open
1741	1801A	2018-02-28	open
1742	1803A	2018-02-28	open
1743	1805A	2018-02-28	open
1744	1803D	2018-02-28	open
1745	1806D	2018-02-28	open
1746	1808D	2018-02-28	open
1747	1803K	2018-02-28	open
1748	1804K	2018-02-28	open
1749	1737	2018-02-28	open
1750	1806K	2018-02-28	open
1751	1809K	2018-02-28	open
1752	1812K	2018-02-28	open
1753	1813K	2018-02-28	open
1754	1801R	2018-02-28	open
1755	1803R	2018-02-28	open
1756	1814K	2018-02-28	open
1757	1806A	2018-02-28	open
1758	1811R	2018-02-28	open
1759	1813R	2018-02-28	open
1760	1801M	2018-02-28	open
1761	1711	2018-03-03	open
1762	1712	2018-03-03	blocked
1763	1713	2018-03-03	open
1764	1714	2018-03-03	open
1765	1716	2018-03-03	open
1766	1718	2018-03-03	open
1767	1719	2018-03-03	open
1768	1720	2018-03-03	blocked
1769	1723	2018-03-03	open
1770	1724	2018-03-03	blocked
1771	1725	2018-03-03	open
1772	1727	2018-03-03	blocked
1773	1728	2018-03-03	blocked
1774	1740	2018-03-03	open
1775	1741	2018-03-03	blocked
1776	1749	2018-03-03	open
1777	1751	2018-03-03	open
1778	1753	2018-03-03	open
1779	1754	2018-03-03	blocked
1780	1755	2018-03-03	open
1781	1756	2018-03-03	open
1782	1757	2018-03-03	open
1783	1758	2018-03-03	blocked
1784	1759	2018-03-03	blocked
1785	1761	2018-03-03	open
1786	1764	2018-03-03	blocked
1787	1766	2018-03-03	blocked
1788	1767	2018-03-03	blocked
1789	1801A	2018-03-03	open
1790	1803A	2018-03-03	blocked
1791	1805A	2018-03-03	open
1792	1801D	2018-03-03	open
1793	1803D	2018-03-03	open
1794	1806D	2018-03-03	open
1795	1808D	2018-03-03	open
1796	1803K	2018-03-03	open
1797	1804K	2018-03-03	blocked
1798	1737	2018-03-03	blocked
1799	1806K	2018-03-03	open
1800	1809K	2018-03-03	blocked
1801	1810K	2018-03-03	blocked
1802	1811K	2018-03-03	blocked
1803	1812K	2018-03-03	blocked
1804	1813K	2018-03-03	open
1805	1801R	2018-03-03	open
1806	1803R	2018-03-03	open
1807	1814K	2018-03-03	blocked
1808	1806A	2018-03-03	open
1809	1802A	2018-03-03	open
1810	1811R	2018-03-03	open
1811	1812R	2018-03-03	open
1812	1813R	2018-03-03	open
1813	1801M	2018-03-03	open
1814	1814R	2018-03-03	blocked
1815	1711	2018-03-07	open
1816	1712	2018-03-07	blocked
1817	1713	2018-03-07	blocked
1818	1714	2018-03-07	blocked
1819	1716	2018-03-07	blocked
1820	1718	2018-03-07	open
1821	1719	2018-03-07	blocked
1822	1720	2018-03-07	blocked
1823	1723	2018-03-07	open
1824	1724	2018-03-07	blocked
1825	1725	2018-03-07	blocked
1826	1727	2018-03-07	open
1827	1728	2018-03-07	blocked
1828	1740	2018-03-07	blocked
1829	1741	2018-03-07	blocked
1830	1742	2018-03-07	blocked
1831	1744	2018-03-07	blocked
1832	1749	2018-03-07	blocked
1833	1751	2018-03-07	blocked
1834	1753	2018-03-07	open
1835	1754	2018-03-07	blocked
1836	1755	2018-03-07	blocked
1837	1756	2018-03-07	blocked
1838	1757	2018-03-07	blocked
1839	1758	2018-03-07	blocked
1840	1759	2018-03-07	blocked
1841	1761	2018-03-07	blocked
1842	1763	2018-03-07	blocked
1843	1764	2018-03-07	blocked
1844	1766	2018-03-07	blocked
1845	1767	2018-03-07	open
1846	1768	2018-03-07	blocked
1847	1801A	2018-03-07	open
1848	1803A	2018-03-07	blocked
1849	1804A	2018-03-07	blocked
1850	1805A	2018-03-07	blocked
1851	1801D	2018-03-07	open
1852	1803D	2018-03-07	blocked
1853	1806D	2018-03-07	blocked
1854	1808D	2018-03-07	open
1855	1803K	2018-03-07	open
1856	1804K	2018-03-07	open
1857	1737	2018-03-07	blocked
1858	1806K	2018-03-07	open
1859	1809K	2018-03-07	blocked
1860	1810K	2018-03-07	blocked
1861	1811K	2018-03-07	open
1862	1812K	2018-03-07	open
1863	1813K	2018-03-07	open
1864	1801R	2018-03-07	open
1865	1803R	2018-03-07	open
1866	1814K	2018-03-07	blocked
1867	IBB	2018-03-07	blocked
1868	1802R	2018-03-07	blocked
1869	1802A	2018-03-07	blocked
1870	1811R	2018-03-07	blocked
1871	1812R	2018-03-07	open
1872	1813R	2018-03-07	blocked
1873	1801M	2018-03-07	blocked
1874	1809A	2018-03-07	open
1875	1711	2018-03-09	open
1876	1712	2018-03-09	open
1877	1713	2018-03-09	open
1878	1714	2018-03-09	open
1879	1716	2018-03-09	open
1880	1718	2018-03-09	open
1881	1719	2018-03-09	blocked
1882	1720	2018-03-09	open
1883	1723	2018-03-09	open
1884	1725	2018-03-09	open
1885	1728	2018-03-09	open
1886	1740	2018-03-09	open
1887	1741	2018-03-09	open
1888	1751	2018-03-09	open
1889	1755	2018-03-09	open
1890	1756	2018-03-09	blocked
1891	1759	2018-03-09	open
1892	1761	2018-03-09	open
1893	1764	2018-03-09	open
1894	1766	2018-03-09	open
1895	1801A	2018-03-09	open
1896	1803A	2018-03-09	blocked
1897	1805A	2018-03-09	open
1898	1801D	2018-03-09	open
1899	1803D	2018-03-09	open
1900	1806D	2018-03-09	blocked
1901	1808D	2018-03-09	open
1902	1803K	2018-03-09	open
1903	1804K	2018-03-09	open
1904	1806K	2018-03-09	open
1905	1809K	2018-03-09	open
1906	1810K	2018-03-09	blocked
1907	1812K	2018-03-09	open
1908	1813K	2018-03-09	open
1909	1801R	2018-03-09	open
1910	1803R	2018-03-09	open
1911	1814K	2018-03-09	open
1912	1806A	2018-03-09	open
1913	1811R	2018-03-09	open
1914	1813R	2018-03-09	open
1915	1801M	2018-03-09	open
1916	1814R	2018-03-09	open
1917	1818R	2018-03-09	open
1918	1817R	2018-03-09	open
1919	1819R	2018-03-09	open
1920	1820R	2018-03-09	open
1921	1816R	2018-03-09	open
1922	1714	2018-03-13	open
1923	1716	2018-03-13	open
1924	1720	2018-03-13	open
1925	1723	2018-03-13	open
1926	1728	2018-03-12	open
1927	1740	2018-03-13	open
1928	1741	2018-03-12	open
1929	1751	2018-03-13	open
1930	1755	2018-03-13	open
1931	1756	2018-03-13	open
1932	1759	2018-03-13	open
1933	1761	2018-03-13	open
1934	1764	2018-03-13	open
1935	1766	2018-03-13	open
1936	1801A	2018-03-12	open
1937	1803A	2018-03-12	open
1938	1805A	2018-03-13	open
1939	1801D	2018-03-13	open
1940	1803D	2018-03-13	open
1941	1806D	2018-03-13	open
1942	1808D	2018-03-12	open
1943	1804K	2018-03-13	open
1944	1806K	2018-03-13	open
1945	1812K	2018-03-13	open
1946	1813K	2018-03-13	open
1947	1801R	2018-03-13	open
1948	1803R	2018-03-12	open
1949	1811R	2018-03-12	open
1950	1813R	2018-03-12	open
1951	1801M	2018-03-13	open
1952	1814R	2018-03-12	open
1953	1818R	2018-03-12	open
1954	1817R	2018-03-13	open
1955	1819R	2018-03-13	open
1956	1820R	2018-03-13	open
1957	1816R	2018-03-13	open
1958	1716	2018-03-16	open
1959	1723	2018-03-15	open
1960	1728	2018-03-16	open
1961	1740	2018-03-16	open
1962	1741	2018-03-16	blocked
1963	1755	2018-03-15	open
1964	1759	2018-03-15	open
1965	1761	2018-03-15	open
1966	1764	2018-03-15	open
1967	1766	2018-03-15	open
1968	1801A	2018-03-15	open
1969	1803A	2018-03-16	open
1970	1805A	2018-03-16	open
1971	1801D	2018-03-15	open
1972	1803D	2018-03-16	open
1973	1806D	2018-03-15	open
1974	1808D	2018-03-16	open
1975	1806K	2018-03-16	open
1976	1812K	2018-03-15	open
1977	1813K	2018-03-16	open
1978	1814K	2018-03-16	open
1979	1803R	2018-03-16	open
1980	1811R	2018-03-16	open
1981	1813R	2018-03-15	open
1982	1814R	2018-03-16	open
1983	1816R	2018-03-16	open
1984	1818R	2018-03-15	open
1985	1819R	2018-03-16	open
1986	1801M	2018-03-16	open
1987	1714	2018-03-18	open
1988	1714	2018-03-24	open
1989	1716	2018-03-18	blocked
1990	1716	2018-03-22	open
1991	1716	2018-03-24	open
1992	1723	2018-03-18	open
1993	1723	2018-03-22	open
1994	1723	2018-03-24	open
1995	1728	2018-03-18	blocked
1996	1728	2018-03-23	open
1997	1740	2018-03-18	open
1998	1740	2018-03-22	open
1999	1740	2018-03-24	open
[truncated: 160 more rows]
