# Supplementary material for: Nest characteristics determine nest microclimate and affect breeding output in an Antarctic seabird, the Wilson’s storm-petrel
Source: PLoS One. 2019 Jun 13;14(6):e0217708. doi: 10.1371/journal.pone.0217708 (PMC6564424; doi:10.1371/journal.pone.0217708)
Supplement: S13 Table — (CSV) [file pone.0217708.s013.csv]

	Nest.ID	Area	Height	Depth	Width	Nest.entrance.orientation	Nest.site.orientation	Terrain.Ruggedness.Index	Wind.Exposition.Index	obs	Cooling.coefficient
36	1706	102.202	5	51.5	14	1.58824961931484	2.0757	0.7124	1.07685	5	0.2067
37	1746	170.264	6.5	48	12.2	6.21337213709981	0.9768	0.6989	1.08915	4	0.1366
38	1708	95.229	6	48	18.7	2.35619449019234	1.8753	0.6985	1.06805	4	0.3113
40	1751	257.387	13	56	10	1.2915436464758	2.5708	1.3415	1.14066	4	0.1764
42	1743	13.700	7	34	25.5	4.53785605518526	5.4918	1.5675	1.09878	4	0.1618
48	1740	232.152	12.5	41.5	16.6	2.8623399732707	3.326	1.357	1.05113	4	0.0444
51	1750	12.013	25	36	16.5	4.57276264022514	5.2623	2.9214	1.06586	6	0.1483
52	1730	21.427	10	37.5	22.2	3.42084533390889	0.2392	1.1769	1.05849	4	0.0979
58	1711	51.954	16	44	31	0.453785605518526	2.3629	2.2731	1.17393	5	0.1129
59	1716	143.483	6.8	43.7	13	1.22173047639603	6.2814	0.6746	0.92382	4	0.1188
61	1712	47.753	6.5	36.5	21	2.00712863979348	1.6041	0.6696	1.06272	4	0.1091
64	1736	26.233	7	38.7	26	0.680678408277788	1.5583	0.6927	0.98761	5	0.1410
65	1710	210.386	6.5	43.5	18	5.7246799465414	1.728	0.7156	1.07764	6	0.1426
71	1720	26.177	12.4	33.7	10.4	6.26573201465964	1.6887	0.5187	1.05803	4	0.1053
73	1752	53.349	12	34	18.5	2.75762021815104	1.1692	0.4146	1.02951	4	0.0886
74	1725	54.100	11.4	37.3	19.2	3.78736447682769	3.3574	1.4488	0.98618	5	0.1885
75	1718	70.262	18.5	33	11	1.43116998663535	1.3286	1.0042	1.06781	5	0.1143
78	1715	26.328	8.5	27	27.5	2.19911485751286	3.3086	1.4981	1.0908	4	0.1576
80	1729	48.483	5	29.5	20	6.2482787221397	0.1383	0.5657	0.99592	4	0.1038
82	1744	15.195	13	27.5	19	3.61283155162826	6.2755	0.4567	1.12233	5	0.1967
84	1713	70.266	6	20.5	16.9	1.58824961931484	1.6531	0.7426	1.05703	5	0.1308
87	1705	11.224	10	26	10	0.593411945678072	1.2564	0.9553	1.07219	5	0.0941
94	1723	17.879	5	23	21.5	2.91469985083053	5.298	0.6297	1.12282	4	0.1070
96	1748	50.060	8.5	18.5	23	5.41052068118242	4.2443	0.5062	1.04388	5	0.1895
97	1727	17.829	10	18	19.5	0.349065850398866	2.0019	3.8064	1.11211	5	0.1241
