# Supplementary material for: Nest characteristics determine nest microclimate and affect breeding output in an Antarctic seabird, the Wilson’s storm-petrel
Source: PLoS One. 2019 Jun 13;14(6):e0217708. doi: 10.1371/journal.pone.0217708 (PMC6564424; doi:10.1371/journal.pone.0217708)
Supplement: S14 Table — (CSV) [file pone.0217708.s014.csv]

	Nest.ID	Date	Age	Growth.rate
1	1702	02/02/2017	7.2	0.286
2	1705	02/02/2017	14.7	0.156
3	1709	02/02/2017	14.1	0.04
4	1715	02/02/2017	9.2	0.371
5	1721	02/02/2017	5.4	0.19
6	1723	02/02/2017	13.2	0.106
7	1736	02/02/2017	7.1	0.136
8	1702	05/02/2017	10.2	0.098
9	1705	05/02/2017	14.7	0.109
10	1708	05/02/2017	10.2	0
11	1709	05/02/2017	11.5	0.361
12	1713	05/02/2017	15.6	0.192
13	1715	05/02/2017	12.2	0.059
14	1720	05/02/2017	6.8	0.189
15	1721	05/02/2017	14.2	0.066
16	1726	05/02/2017	8.9	0.123
17	1736	05/02/2017	13.2	0.054
18	1702	08/02/2017	13.2	0.068
19	1708	08/02/2017	13.2	0.401
20	1709	08/02/2017	10.9	0.093
21	1720	08/02/2017	9.8	0.124
22	1721	08/02/2017	17.2	0.054
23	1725	08/02/2017	6.5	0.169
24	1726	08/02/2017	13.7	0.195
25	1736	08/02/2017	16	0.079
26	1744	08/02/2017	14.2	0.194
27	1702	11/02/2017	13.7	0.277
28	1708	11/02/2017	11.5	0.175
29	1709	11/02/2017	16.4	0.078
30	1720	11/02/2017	10.9	0.076
31	1725	11/02/2017	17.6	-0.037
32	1726	11/02/2017	16	0.128
33	1744	11/02/2017	17.6	0.001
34	1746	11/02/2017	7.9	0.233
35	1751	11/02/2017	6.2	0.159
36	1708	15/02/2017	16.8	0.202
37	1716	15/02/2017	6.3	0.321
38	1720	15/02/2017	17.2	0.092
39	1746	15/02/2017	13.2	0.166
40	1749	15/02/2017	7.8	0.122
41	1750	15/02/2017	17.2	0.065
42	1751	15/02/2017	16	0.131
43	1760	15/02/2017	7.2	0.245
44	1716	17/02/2017	13.7	-0.109
45	1746	17/02/2017	16.8	-0.008
46	1749	17/02/2017	9.8	0.209
47	1751	17/02/2017	17.2	-0.026
48	1760	17/02/2017	9.2	0.159
49	1749	20/02/2017	15.1	0.03
50	1760	20/02/2017	12.2	0.003
51	1758	23/02/2017	5.4	0.142
52	1760	23/02/2017	16.8	0.208
53	1758	02/03/2017	16.4	0.022
54	1758	06/03/2017	16.4	-0.022
55	1806D	01/02/2018	5.4	0.13
56	1759	05/02/2018	6	0.195
57	1764	05/02/2018	9.4	0.155
58	1801A	05/02/2018	6.9	0.206
59	1806D	05/02/2018	8.1	0.129
60	1808D	05/02/2018	5.1	0.064
61	1759	07/02/2018	6.4	0.006
62	1761	07/02/2018	10.2	0.256
63	1764	07/02/2018	12.3	0.086
64	1801A	07/02/2018	13.5	0.018
65	1803A	07/02/2018	5.8	0.058
66	1803D	07/02/2018	6.5	0.261
67	1806D	07/02/2018	13.3	0
68	1808D	07/02/2018	9.7	0.416
69	1812K	07/02/2018	5.1	-0.004
70	1755	10/02/2018	7.8	0.242
71	1759	10/02/2018	5.8	0.14
72	1761	10/02/2018	11.2	0.034
73	1764	10/02/2018	15.6	0.03
74	1801A	10/02/2018	16.8	0.156
75	1803A	10/02/2018	6.7	0.232
76	1803D	10/02/2018	8.5	0.253
77	1806K	10/02/2018	13.6	0.35
78	1808D	10/02/2018	12.4	0.063
79	1812K	10/02/2018	9.2	0.092
80	1755	12/02/2018	8.6	0.168
81	1759	12/02/2018	7.9	0.161
82	1761	12/02/2018	15.1	0.254
83	1803A	12/02/2018	9.3	0
84	1803D	12/02/2018	11	-0.018
85	1806K	12/02/2018	15.1	0.132
86	1808D	12/02/2018	15.1	0.039
87	1811R	12/02/2018	7.3	0.136
88	1812K	12/02/2018	9	0.292
89	1716	16/02/2018	5.4	0.171
90	1755	16/02/2018	14.3	0.101
91	1759	16/02/2018	14.7	0.053
92	1766	16/02/2018	9.8	0.129
93	1803A	16/02/2018	16.4	0.188
94	1811R	16/02/2018	10.6	0.039
95	1812K	16/02/2018	14.7	0.082
96	1813K	16/02/2018	9.7	0.21
97	1716	19/02/2018	7.8	0.066
98	1723	19/02/2018	7.3	0.315
99	1766	19/02/2018	11.6	0.084
100	1811R	19/02/2018	16	0.072
101	1813K	19/02/2018	10.1	0.019
102	1813R	19/02/2018	11.9	0.145
103	1720	23/02/2018	8.1	0.083
104	1813R	23/02/2018	16.8	0.002
105	1716	25/02/2018	10.7	0.182
106	1720	25/02/2018	10.3	0.084
107	1723	25/02/2018	13.2	-0.328
108	1751	25/02/2018	10.4	0.134
109	1813K	25/02/2018	17.2	0.08
110	1716	28/02/2018	12.8	0.129
111	1720	28/02/2018	11.2	0.153
112	1723	28/02/2018	16.4	-0.031
113	1740	28/02/2018	8.2	0.096
114	1751	28/02/2018	13.2	0.171
115	1801M	28/02/2018	10.4	0.084
116	1740	03/03/2018	8	0.216
117	1720	09/03/2018	16.8	-0.031
118	1740	12/03/2018	17.2	0.215
119	1819R	13/03/2018	11.3	0.161
