# Supplementary material for: Nest characteristics determine nest microclimate and affect breeding output in an Antarctic seabird, the Wilson’s storm-petrel
Source: PLoS One. 2019 Jun 13;14(6):e0217708. doi: 10.1371/journal.pone.0217708 (PMC6564424; doi:10.1371/journal.pone.0217708)
Supplement: S15 Table — (CSV) [file pone.0217708.s015.csv]

	Nest.ID	Breeding.season	Hatching.success	Chick.survival	Growth.parameter
1	1702	2017	hatched	fledged	0.2523
2	1705	2017	hatched	fledged	0.2243
3	1707	2017	hatched	NA	NA
4	1708	2017	hatched	fledged	0.4244
5	1709	2017	hatched	fledged	0.2321
6	1713	2017	hatched	fledged	0.1287
7	1715	2017	hatched	fledged	0.2166
8	1716	2017	hatched	dead	NA
9	1716	2018	hatched	fledged	0.3631
10	1719	2017	hatched	fledged	NA
11	1719	2018	hatched	NA	NA
12	1720	2017	hatched	fledged	0.1903
13	1720	2018	hatched	dead	0.5855
14	1721	2017	hatched	fledged	0.1383
15	1722	2017	hatched	NA	NA
16	1723	2017	hatched	fledged	0.2297
17	1723	2018	hatched	fledged	0.2201
18	1724	2017	hatched	NA	NA
19	1725	2017	hatched	fledged	0.0604
20	1726	2017	hatched	fledged	NA
21	1727	2017	hatched	fledged	NA
22	1727	2018	hatched	dead	NA
23	1728	2017	hatched	NA	NA
24	1728	2018	hatched	fledged	NA
25	1730	2017	hatched	dead	NA
26	1732	2017	hatched	NA	NA
27	1733	2017	hatched	NA	NA
28	1735	2017	hatched	NA	NA
29	1736	2017	hatched	fledged	0.1968
30	1737	2017	hatched	fledged	NA
31	1738	2017	hatched	NA	NA
32	1739	2017	hatched	NA	NA
33	1740	2018	hatched	fledged	0.2217
34	1741	2017	hatched	NA	NA
35	1741	2018	hatched	NA	NA
36	1744	2017	hatched	dead	NA
37	1746	2017	hatched	NA	0.1725
38	1747	2017	hatched	NA	NA
39	1749	2017	hatched	dead	0.2735
40	1750	2017	hatched	dead	0.5954
41	1751	2017	hatched	dead	0.3285
42	1751	2018	hatched	dead	NA
43	1753	2017	hatched	fledged	0.2819
44	1753	2018	hatched	fledged	NA
45	1754	2017	hatched	fledged	NA
46	1755	2017	hatched	fledged	-0.2457
47	1755	2018	hatched	fledged	0.1236
48	1756	2017	hatched	fledged	0.3401
49	1757	2017	hatched	fledged	NA
50	1758	2017	hatched	dead	NA
51	1759	2017	hatched	fledged	NA
52	1759	2018	hatched	fledged	0.1457
53	1760	2017	hatched	fledged	0.1740
54	1761	2017	hatched	fledged	NA
55	1761	2018	hatched	fledged	0.2011
56	1764	2017	hatched	fledged	NA
57	1764	2018	hatched	NA	0.1901
58	1766	2017	hatched	fledged	NA
59	1766	2018	hatched	fledged	0.1669
60	1767	2017	hatched	dead	NA
61	1768	2017	hatched	fledged	NA
62	1801A	2018	hatched	NA	0.0985
63	1801D	2018	hatched	fledged	NA
64	1801M	2018	hatched	fledged	0.1351
65	1802A	2018	hatched	NA	NA
66	1802R	2018	hatched	NA	NA
67	1803A	2018	hatched	fledged	0.1193
68	1803D	2018	hatched	fledged	0.1856
69	1803R	2018	hatched	NA	NA
70	1804A	2018	hatched	NA	NA
71	1804K	2018	hatched	NA	NA
72	1805K	2018	hatched	NA	NA
73	1806D	2018	hatched	fledged	0.0980
74	1806K	2018	hatched	NA	0.1868
75	1807D	2018	hatched	dead	NA
76	1808D	2018	hatched	NA	0.2712
77	1809A	2018	hatched	NA	NA
78	1810K	2018	hatched	NA	NA
79	1811R	2018	hatched	fledged	0.1389
80	1812K	2018	hatched	dead	0.2248
81	1812R	2018	hatched	NA	NA
82	1813K	2018	hatched	fledged	0.2355
83	1813R	2018	hatched	NA	0.1840
84	1814K	2018	hatched	fledged	NA
85	1814R	2018	hatched	fledged	0.4367
86	1816R	2018	hatched	fledged	NA
87	1817R	2018	hatched	NA	NA
88	1818R	2018	hatched	NA	NA
89	1819R	2018	hatched	fledged	0.0503
90	1820R	2018	hatched	NA	NA
91	1701	2017	unhatched	NA	NA
92	1701	2018	unhatched	NA	NA
93	1703	2017	unhatched	NA	NA
94	1704	2018	unhatched	NA	NA
95	1706	2017	unhatched	NA	NA
96	1710	2017	unhatched	NA	NA
97	1710	2018	unhatched	NA	NA
98	1711	2017	unhatched	NA	NA
99	1711	2018	unhatched	NA	NA
100	1712	2017	unhatched	NA	NA
101	1712	2018	unhatched	NA	NA
102	1713	2018	unhatched	NA	NA
103	1714	2017	unhatched	NA	NA
104	1714	2018	unhatched	NA	NA
105	1718	2017	unhatched	NA	NA
106	1718	2018	unhatched	NA	NA
107	1724	2018	unhatched	NA	NA
108	1725	2018	unhatched	NA	NA
109	1729	2017	unhatched	NA	NA
110	1730	2018	unhatched	NA	NA
111	1731	2017	unhatched	NA	NA
112	1734	2017	unhatched	NA	NA
113	1736	2018	unhatched	NA	NA
114	1737	2018	unhatched	NA	NA
115	1740	2017	unhatched	NA	NA
116	1742	2017	unhatched	NA	NA
117	1742	2018	unhatched	NA	NA
118	1743	2018	unhatched	NA	NA
119	1744	2018	unhatched	NA	NA
120	1745	2017	unhatched	NA	NA
121	1746	2018	unhatched	NA	NA
122	1748	2017	unhatched	NA	NA
123	1749	2018	unhatched	NA	NA
124	1752	2017	unhatched	NA	NA
125	1754	2018	unhatched	NA	NA
126	1756	2018	unhatched	NA	NA
127	1757	2018	unhatched	NA	NA
128	1757a	2018	unhatched	NA	NA
129	1758	2018	unhatched	NA	NA
130	1762	2017	unhatched	NA	NA
131	1763	2017	unhatched	NA	NA
132	1763	2018	unhatched	NA	NA
133	1765	2017	unhatched	NA	NA
134	1767	2018	unhatched	NA	NA
135	1768	2018	unhatched	NA	NA
136	1801K	2018	unhatched	NA	NA
137	1801R	2018	unhatched	NA	NA
138	1802D	2018	unhatched	NA	NA
139	1802K	2018	unhatched	NA	NA
140	1803K	2018	unhatched	NA	NA
141	1804D	2018	unhatched	NA	NA
142	1805A	2018	unhatched	NA	NA
143	1805D	2018	unhatched	NA	NA
144	1806A	2018	unhatched	NA	NA
145	1807K	2018	unhatched	NA	NA
146	1809K	2018	unhatched	NA	NA
147	1811K	2018	unhatched	NA	NA
148	IBB	2018	unhatched	NA	NA
